# Supplementary material for: Trends in respiratory failure mortality in the United States from 1999 to 2023
Source: Front Med (Lausanne). 2026 Feb 23;13:1718556. doi: 10.3389/fmed.2026.1718556 (PMC12969284; doi:10.3389/fmed.2026.1718556)
Supplement: Supplementary file 1 [file Data_Sheet_1.csv]

Respiratory failure-related mortality varies significantly geographically in the United States
State	State Code	Year	Year Code	Deaths	Population	Crude Rate	Crude Rate Lower 95% Confidence Interval	Crude Rate Upper 95% Confidence Interval	Crude Rate Standard Error	AAMR	lower	upper	se	% of Total Deaths	Classification
Alabama	1	1999	1999	174	1572847	11.06274164	9.418959652	12.70652363	0.838664279	11.32267402	9.6388019	13.00654614	0.859118429	0.12%	State
Alabama	1	2000	2000	135	1595539	8.461090578	7.033789705	9.888391451	0.728214731	8.655518221	7.194037282	10.11699916	0.74565354	0.09%	State
Alabama	1	2001	2001	168	1632310	10.29216264	8.73580977	11.84851551	0.794057587	10.65232391	9.039652161	12.26499565	0.822791707	0.12%	State
Alabama	1	2002	2002	153	1663034	9.200052434	7.742243329	10.65786154	0.743780156	9.680388486	8.1440585	11.21671847	0.78384183	0.11%	State
Alabama	1	2003	2003	145	1695399	8.552559014	7.160466334	9.944651694	0.710251367	9.220622682	7.717576167	10.7236692	0.766860466	0.10%	State
Alabama	1	2004	2004	165	1727562	9.551032032	8.093680235	11.00838383	0.743546835	10.32296767	8.743285967	11.90264937	0.805960052	0.12%	State
Alabama	1	2005	2005	208	1765820	11.77923005	10.17841445	13.38004564	0.816742652	12.78450732	11.04239512	14.52661952	0.888832757	0.15%	State
Alabama	1	2006	2006	175	1809302	9.672238244	8.239179372	11.10529712	0.731152486	10.4821976	8.923116572	12.04127862	0.795449503	0.12%	State
Alabama	1	2007	2007	214	1844940	11.5992932	10.04518694	13.15339947	0.79291136	12.41723627	10.7457368	14.08873574	0.852805851	0.15%	State
Alabama	1	2008	2008	235	1881438	12.49044614	10.89346388	14.0874284	0.814786866	13.55226236	11.81254716	15.29197757	0.887609797	0.17%	State
Alabama	1	2009	2009	259	1914662	13.52719174	11.8797357	15.17464779	0.840538797	14.69766713	12.89795688	16.49737739	0.918219518	0.18%	State
Alabama	1	2010	2010	226	1939679	11.65141242	10.13233319	13.17049166	0.775040426	12.54131405	10.89603958	14.18658851	0.839425748	0.16%	State
Alabama	1	2011	2011	239	1967958	12.14456813	10.60485718	13.68427907	0.785566807	13.03001822	11.36745722	14.69257922	0.848245408	0.17%	State
Alabama	1	2012	2012	270	1988252	13.57976756	11.95994842	15.19958669	0.826438335	14.42446332	12.69155804	16.1573686	0.884135347	0.19%	State
Alabama	1	2013	2013	247	2008400	12.29834694	10.76459779	13.83209609	0.782525077	12.70413323	11.10556095	14.3027055	0.815598099	0.17%	State
Alabama	1	2014	2014	293	2029993	14.43354731	12.78084231	16.08625231	0.843216837	14.75848078	13.05358065	16.4633809	0.869847005	0.21%	State
Alabama	1	2015	2015	337	2051601	16.42619593	14.67240379	18.17998807	0.894791909	16.64165514	14.84671394	18.43659634	0.915786328	0.24%	State
Alabama	1	2016	2016	394	2073661	19.00021267	17.12406757	20.87635776	0.957216886	19.09674051	17.19057954	21.00290148	0.972531109	0.28%	State
Alabama	1	2017	2017	369	2090948	17.64749769	15.8468613	19.44813408	0.918692034	17.69199828	15.86590127	19.51809529	0.931682149	0.26%	State
Alabama	1	2018	2018	359	2109531	17.01800068	15.25757627	18.7784251	0.898175723	16.64490402	14.90296296	18.38684509	0.888745443	0.25%	State
Alabama	1	2019	2019	356	2124120	16.75988174	15.01886871	18.50089477	0.888271956	16.30627762	14.59170276	18.02085248	0.874783093	0.25%	State
Alabama	1	2020	2020	447	2139699	20.89078885	18.95411205	22.82746564	0.988100406	20.29010122	18.38395177	22.19625068	0.972525231	0.31%	State
Alaska	2	1999	1999	NA	169705	Suppressed	Suppressed	Suppressed	Suppressed	NA	NA	NA	NA	Suppressed	State
Alaska	2	2000	2000	NA	175401	Suppressed	Suppressed	Suppressed	Suppressed	NA	NA	NA	NA	Suppressed	State
Alaska	2	2001	2001	NA	185011	Suppressed	Suppressed	Suppressed	Suppressed	NA	NA	NA	NA	Suppressed	State
Alaska	2	2002	2002	NA	194140	Suppressed	Suppressed	Suppressed	Suppressed	NA	NA	NA	NA	Suppressed	State
Alaska	2	2003	2003	NA	202545	Suppressed	Suppressed	Suppressed	Suppressed	NA	NA	NA	NA	Suppressed	State
Alaska	2	2004	2004	NA	211205	Suppressed	Suppressed	Suppressed	Suppressed	NA	NA	NA	NA	Suppressed	State
Alaska	2	2005	2005	NA	219298	Suppressed	Suppressed	Suppressed	Suppressed	NA	NA	NA	NA	Suppressed	State
Alaska	2	2006	2006	NA	226883	Suppressed	Suppressed	Suppressed	Suppressed	NA	NA	NA	NA	Suppressed	State
Alaska	2	2007	2007	NA	232961	Suppressed	Suppressed	Suppressed	Suppressed	NA	NA	NA	NA	Suppressed	State
Alaska	2	2008	2008	NA	239452	Suppressed	Suppressed	Suppressed	Suppressed	NA	NA	NA	NA	Suppressed	State
Alaska	2	2009	2009	NA	248272	Suppressed	Suppressed	Suppressed	Suppressed	NA	NA	NA	NA	Suppressed	State
Alaska	2	2010	2010	NA	251873	Suppressed	Suppressed	Suppressed	Suppressed	NA	NA	NA	NA	Suppressed	State
Alaska	2	2011	2011	NA	258709	Suppressed	Suppressed	Suppressed	Suppressed	NA	NA	NA	NA	Suppressed	State
Alaska	2	2012	2012	NA	261579	Suppressed	Suppressed	Suppressed	Suppressed	NA	NA	NA	NA	Suppressed	State
Alaska	2	2013	2013	NA	259391	Suppressed	Suppressed	Suppressed	Suppressed	NA	NA	NA	NA	Suppressed	State
Alaska	2	2014	2014	NA	260046	Suppressed	Suppressed	Suppressed	Suppressed	NA	NA	NA	NA	Suppressed	State
Alaska	2	2015	2015	NA	260901	Suppressed	Suppressed	Suppressed	Suppressed	NA	NA	NA	NA	Suppressed	State
Alaska	2	2016	2016	NA	266695	Suppressed	Suppressed	Suppressed	Suppressed	NA	NA	NA	NA	Suppressed	State
Alaska	2	2017	2017	14	269231	Unreliable	2.842889563	8.724708522	1.389757267	NA	3.063785341	10.35749305	1.697699363	0.01%	State
Alaska	2	2018	2018	13	269730	Unreliable	2.566262559	8.241719497	1.336726087	NA	3.150669998	10.65121703	1.79129044	0.01%	State
Alaska	2	2019	2019	17	270057	Unreliable	3.667070285	10.07887224	1.526753843	NA	3.965685511	11.68647537	1.82582998	0.01%	State
Alaska	2	2020	2020	11	270888	Unreliable	2.027110835	7.265762972	1.224352792	NA	2.551659533	9.785636126	1.656678462	0.01%	State
Arizona	4	1999	1999	11	1692526	Unreliable	0.324438147	1.162881988	0.195957096	NA	0.317486284	1.137964459	0.193190818	0.01%	State
Arizona	4	2000	2000	14	1738115	Unreliable	0.440358664	1.351442223	0.215270991	NA	0.417070635	1.279972241	0.204676239	0.01%	State
Arizona	4	2001	2001	15	1811986	Unreliable	0.463323116	1.365366509	0.213742454	NA	0.457391575	1.347886855	0.211596388	0.01%	State
Arizona	4	2002	2002	12	1875526	Unreliable	0.330601655	1.117638465	0.184700272	NA	0.342669994	1.158436928	0.19229337	0.01%	State
Arizona	4	2003	2003	15	1942301	Unreliable	0.432237331	1.273759834	0.19940181	NA	0.447115177	1.317603348	0.206875987	0.01%	State
Arizona	4	2004	2004	22	2016664	1.090910533	0.683662722	1.651649457	0.232582907	1.085780448	0.680447749	1.643882456	0.23273965	0.02%	State
Arizona	4	2005	2005	29	2109550	1.374700766	0.920664597	1.974303998	0.255275524	1.454521462	0.974122114	2.088940089	0.271176849	0.02%	State
Arizona	4	2006	2006	30	2198065	1.3648368	0.920855389	1.948386422	0.249183967	1.436768335	0.969387596	2.051073004	0.263827426	0.02%	State
Arizona	4	2007	2007	30	2271166	1.320907411	0.89121623	1.885674583	0.241163595	1.41366748	0.953801449	2.018095148	0.258611265	0.02%	State
Arizona	4	2008	2008	34	2339891	1.453059138	1.006287045	2.03050484	0.249197586	1.476905579	1.02280142	2.063827856	0.254185166	0.02%	State
Arizona	4	2009	2009	28	2401291	1.166039435	0.774821544	1.685253474	0.22036074	1.224399746	0.813601387	1.769600465	0.232025078	0.02%	State
Arizona	4	2010	2010	39	2450605	1.591443745	1.131675647	2.175551343	0.254834949	1.601290247	1.138677495	2.189011806	0.257321739	0.03%	State
Arizona	4	2011	2011	18	2520467	Unreliable	0.423250136	1.128669409	0.168327563	NA	0.42735161	1.139606698	0.170874346	0.01%	State
Arizona	4	2012	2012	29	2575405	1.126036487	0.754129156	1.617179822	0.209099726	1.127678122	0.755228592	1.619537489	0.210477792	0.02%	State
Arizona	4	2013	2013	41	2631929	1.557792782	1.117903256	2.113317267	0.243286359	1.570963301	1.127354684	2.131184524	0.246422329	0.03%	State
Arizona	4	2014	2014	58	2703634	2.145260786	1.628982325	2.773242976	0.281686541	2.083902633	1.582390626	2.693923451	0.274752971	0.04%	State
Arizona	4	2015	2015	64	2777523	2.304211342	1.774519239	2.9424318	0.288026418	2.229846977	1.713481313	2.852933118	0.281255292	0.05%	State
Arizona	4	2016	2016	69	2848963	2.421933876	1.884409871	3.065102636	0.291566576	2.28123807	1.771472611	2.89201675	0.275902614	0.05%	State
Arizona	4	2017	2017	93	2895763	3.211588794	2.592169663	3.934421084	0.333026244	2.990235054	2.407557852	3.671350795	0.313456562	0.07%	State
Arizona	4	2018	2018	256	2975317	8.604125207	7.55011987	9.658130545	0.537757825	8.004345235	7.013615851	8.995074618	0.505474175	0.18%	State
Arizona	4	2019	2019	215	3041517	7.068840976	6.123942708	8.013739245	0.482090953	6.414574457	5.551067381	7.278081532	0.440564835	0.15%	State
Arizona	4	2020	2020	388	3128568	12.40184008	11.16780832	13.63587183	0.629608038	11.19918453	10.07352905	12.32484	0.574314018	0.27%	State
Arkansas	5	1999	1999	51	963656	5.292344986	3.940521306	6.958481035	0.741076528	5.015437754	3.734344488	6.594397867	0.70290227	0.04%	State
Arkansas	5	2000	2000	53	980321	5.406392396	4.049766352	7.071669382	0.742625108	5.213753063	3.905466007	6.819693282	0.716795496	0.04%	State
Arkansas	5	2001	2001	37	1000519	3.698080696	2.603781637	5.097323489	0.607960721	3.560034355	2.506584589	4.907044554	0.585391551	0.03%	State
Arkansas	5	2002	2002	30	1017776	2.947603402	1.988748015	4.207880712	0.538156291	2.868827406	1.935597851	4.095423252	0.523981164	0.02%	State
Arkansas	5	2003	2003	18	1035152	Unreliable	1.030561695	2.748170317	0.409856783	NA	1.021557489	2.724159049	0.406860425	0.01%	State
Arkansas	5	2004	2004	15	1053868	Unreliable	0.796622537	2.347566299	0.36750175	NA	0.797913885	2.35137177	0.368308372	0.01%	State
Arkansas	5	2005	2005	17	1075858	Unreliable	0.920491366	2.529952838	0.383238831	NA	0.945652319	2.599107234	0.394478169	0.01%	State
Arkansas	5	2006	2006	24	1102533	2.176805592	1.394722879	3.238912577	0.444338581	2.181590347	1.397788567	3.24603191	0.446149696	0.02%	State
Arkansas	5	2007	2007	33	1123426	2.937443143	2.021988987	4.125257026	0.511343217	2.955364803	2.034325362	4.150425668	0.516751538	0.02%	State
Arkansas	5	2008	2008	32	1144640	2.795638804	1.912216942	3.946603299	0.494203789	2.814929011	1.925411443	3.973835284	0.499559407	0.02%	State
Arkansas	5	2009	2009	38	1163721	3.265387494	2.310784114	4.482005567	0.5297158	3.465445508	2.452357168	4.756601196	0.563229682	0.03%	State
Arkansas	5	2010	2010	49	1178238	4.158752306	3.076686544	5.498078487	0.594107472	4.243731587	3.139555065	5.610425344	0.60889495	0.03%	State
Arkansas	5	2011	2011	41	1196210	3.427491828	2.459636686	4.649769689	0.535284293	3.513253227	2.521180781	4.76611446	0.55132909	0.03%	State
Arkansas	5	2012	2012	63	1203677	5.233962267	4.021933625	6.696488344	0.659417263	5.135236172	3.937134221	6.583116011	0.651807396	0.04%	State
Arkansas	5	2013	2013	108	1212486	8.907319342	7.227389224	10.58724946	0.857107203	8.772939093	7.105851121	10.44002707	0.850555088	0.08%	State
Arkansas	5	2014	2014	103	1221614	8.431468533	6.803145063	10.059792	0.83077728	8.304387498	6.689737881	9.919037114	0.823800825	0.07%	State
Arkansas	5	2015	2015	102	1234031	8.265594624	6.661499616	9.869689633	0.818415821	8.067213883	6.489191368	9.645236398	0.805113528	0.07%	State
Arkansas	5	2016	2016	103	1243976	8.279902506	6.680850156	9.878954857	0.815843036	8.15610539	6.566608902	9.745601879	0.810967596	0.07%	State
Arkansas	5	2017	2017	72	1255651	5.734077383	4.486571508	7.221095671	0.6757675	5.527594556	4.317106624	6.972286669	0.657778898	0.05%	State
Arkansas	5	2018	2018	103	1264961	8.142543525	6.570018564	9.715068486	0.802308653	7.657325353	6.164579073	9.150071633	0.761605245	0.07%	State
Arkansas	5	2019	2019	137	1271458	10.7750315	8.970708287	12.57935471	0.920573067	10.06441243	8.364392327	11.76443253	0.867357195	0.10%	State
Arkansas	5	2020	2020	163	1280573	12.72867693	10.77458256	14.6827713	0.996986922	11.5294655	9.74088907	13.31804192	0.912538993	0.11%	State
California	6	1999	1999	67	10293264	0.65091112	0.504449609	0.826631086	0.07952145	0.701759978	0.543856965	0.891207102	0.085871348	0.05%	State
California	6	2000	2000	NA	10541386	Suppressed	Suppressed	Suppressed	Suppressed	NA	NA	NA	NA	Suppressed	State
California	6	2001	2001	21	10914341	0.192407402	0.11910403	0.294115879	0.041986737	0.182349041	0.108070982	0.288189894	0.043025847	0.01%	State
California	6	2002	2002	15	11223923	Unreliable	0.074798713	0.220424267	0.034506503	NA	0.079581016	0.244230791	0.039463017	0.01%	State
California	6	2003	2003	14	11543360	Unreliable	0.066305998	0.203490318	0.032413936	NA	0.056720743	0.191751261	0.03197725	0.01%	State
California	6	2004	2004	30	11818595	0.253837279	0.171264012	0.362367946	0.046344135	0.271243224	0.18023841	0.392022407	0.0514288	0.02%	State
California	6	2005	2005	23	12118972	0.189785074	0.120306656	0.284770606	0.039572924	0.188617892	0.116758247	0.288323196	0.041186745	0.02%	State
California	6	2006	2006	28	12370698	0.226341311	0.150401537	0.32712657	0.042774487	0.238058683	0.155507074	0.348810725	0.04707078	0.02%	State
California	6	2007	2007	34	12653145	0.268707898	0.186088281	0.375492417	0.046083024	0.293585318	0.200812357	0.414454393	0.051644966	0.02%	State
California	6	2008	2008	32	12964161	0.24683433	0.168834682	0.348456024	0.043634557	0.264940952	0.17875566	0.378219105	0.048505381	0.02%	State
California	6	2009	2009	33	13290486	0.248297918	0.170915872	0.348702147	0.043223119	0.257671657	0.175075007	0.365744303	0.046369521	0.02%	State
California	6	2010	2010	49	13535378	0.362014271	0.267821778	0.478600967	0.051716324	0.388070817	0.284118287	0.51763214	0.057004682	0.03%	State
California	6	2011	2011	61	13868818	0.439835608	0.336439053	0.564986432	0.056315179	0.466368702	0.355023174	0.60158298	0.060823475	0.04%	State
California	6	2012	2012	70	14135894	0.4951933	0.386027937	0.625647023	0.05918692	0.536723892	0.417603392	0.679256289	0.064847489	0.05%	State
California	6	2013	2013	60	14407332	0.416454622	0.317800686	0.536060389	0.053764061	0.406350795	0.306953327	0.527679015	0.054167203	0.04%	State
California	6	2014	2014	74	14756191	0.501484428	0.393775602	0.629568565	0.058296381	0.518955339	0.406051415	0.653536027	0.061165718	0.05%	State
California	6	2015	2015	111	15065430	0.736786139	0.599718154	0.873854124	0.069932646	0.782298019	0.635077833	0.929518205	0.07511234	0.08%	State
California	6	2016	2016	117	15230650	0.768187832	0.628990611	0.907385053	0.07101899	0.776857	0.63472336	0.918990641	0.072517163	0.08%	State
California	6	2017	2017	140	15430724	0.907280825	0.756989544	1.057572106	0.076679225	0.967915952	0.804818091	1.131013813	0.083213194	0.10%	State
California	6	2018	2018	145	15522225	0.934144428	0.782094543	1.086194314	0.077576472	0.944566001	0.789039832	1.10009217	0.079350086	0.10%	State
California	6	2019	2019	174	15604495	1.11506332	0.949379165	1.280747475	0.084532732	1.122830521	0.953259003	1.292402038	0.086516081	0.12%	State
California	6	2020	2020	181	15649535	1.156583886	0.988086207	1.325081564	0.085968203	1.098511696	0.936940619	1.260082773	0.082434223	0.13%	State
Colorado	8	1999	1999	23	1332879	1.725587994	1.093867485	2.589227529	0.359809969	2.020165848	1.280603333	3.031238653	0.422834624	0.02%	State
Colorado	8	2000	2000	15	1369505	Unreliable	0.613020763	1.806510382	0.282801694	NA	0.740480288	2.18212075	0.342278656	0.01%	State
Colorado	8	2001	2001	18	1432708	Unreliable	0.744595549	1.985592319	0.296127382	NA	0.90024088	2.400647411	0.360478847	0.01%	State
Colorado	8	2002	2002	15	1481118	Unreliable	0.566825195	1.670376702	0.261490533	NA	0.721995872	2.127649041	0.333300772	0.01%	State
Colorado	8	2003	2003	22	1529814	1.438083323	0.901232437	2.177272531	0.306600394	1.767027326	1.107378355	2.675297042	0.379092631	0.02%	State
Colorado	8	2004	2004	15	1575476	Unreliable	0.532877048	1.570334934	0.245829409	NA	0.624295023	1.83973449	0.292670269	0.01%	State
Colorado	8	2005	2005	13	1630142	Unreliable	0.424624358	1.363708806	0.221180196	NA	0.51172851	1.643449467	0.27058536	0.01%	State
Colorado	8	2006	2006	27	1690753	1.596921608	1.052387309	2.323441094	0.307327707	1.971922023	1.299516333	2.869047948	0.383054221	0.02%	State
Colorado	8	2007	2007	27	1747282	1.545257148	1.018339913	2.248271888	0.297384877	1.88857676	1.24459097	2.747784757	0.366355587	0.02%	State
Colorado	8	2008	2008	17	1800683	Unreliable	0.549967984	1.511576441	0.22897454	NA	0.632393332	1.796687884	0.274365114	0.01%	State
Colorado	8	2009	2009	31	1854031	1.672032453	1.13606245	2.373316304	0.300305894	2.026037052	1.366967199	2.892289454	0.369148779	0.02%	State
Colorado	8	2010	2010	29	1889967	1.534418326	1.027630641	2.203685567	0.28493433	1.841883229	1.223912987	2.662036994	0.345734859	0.02%	State
Colorado	8	2011	2011	37	1938822	1.908375292	1.343667959	2.630447251	0.313734965	2.29632564	1.608323515	3.179079143	0.382392047	0.03%	State
Colorado	8	2012	2012	44	1980538	2.22161857	1.614228053	2.98241185	0.334921601	2.629347827	1.902859022	3.541705229	0.401296754	0.03%	State
Colorado	8	2013	2013	57	2020667	2.820850739	2.136484141	3.654750634	0.373630808	3.282658481	2.47295794	4.272839585	0.441317559	0.04%	State
Colorado	8	2014	2014	73	2064616	3.535766457	2.77147518	4.445695955	0.413830162	4.05105134	3.163911607	5.109834118	0.481410055	0.05%	State
Colorado	8	2015	2015	56	2111549	2.652081481	2.00335583	3.44393997	0.354399295	2.935555774	2.205277564	3.830254462	0.399060085	0.04%	State
Colorado	8	2016	2016	91	2160557	4.211876845	3.391150523	5.171258152	0.441524663	4.723088695	3.788058826	5.818986965	0.504159506	0.06%	State
Colorado	8	2017	2017	112	2193655	5.105634204	4.160057517	6.051210891	0.482437085	5.601813849	4.546571451	6.657056247	0.538388978	0.08%	State
Colorado	8	2018	2018	108	2229000	4.845222073	3.931407919	5.759036227	0.466231711	5.321004095	4.301775533	6.340232657	0.520014573	0.08%	State
Colorado	8	2019	2019	131	2261575	5.792423422	4.800494109	6.784352735	0.506086384	6.164259961	5.094039229	7.234480693	0.546030986	0.09%	State
Colorado	8	2020	2020	160	2290077	6.98666464	5.904069738	8.069259543	0.552344338	7.441069781	6.275081268	8.607058295	0.594892099	0.11%	State
Connecticut	9	1999	1999	65	1241135	5.23714181	4.041921306	6.675156208	0.649587494	4.907645084	3.787622323	6.255186271	0.610098602	0.05%	State
Connecticut	9	2000	2000	84	1259603	6.668767858	5.319275994	8.256401422	0.727622226	6.184910325	4.933331871	7.657351926	0.676146177	0.06%	State
Connecticut	9	2001	2001	72	1291009	5.577033158	4.363693824	7.023325167	0.657259661	5.151751586	4.030936511	6.487755325	0.608632108	0.05%	State
Connecticut	9	2002	2002	73	1317926	5.539005984	4.34169445	6.964469174	0.648291615	5.181187565	4.053968399	6.524824937	0.609102915	0.05%	State
Connecticut	9	2003	2003	94	1347045	6.97823755	5.639113764	8.539618201	0.719750247	6.462157954	5.215801549	7.916595844	0.670096136	0.07%	State
Connecticut	9	2004	2004	76	1371463	5.541527551	4.366114142	6.936052959	0.635656805	5.229744415	4.113507767	6.555536922	0.603893868	0.05%	State
Connecticut	9	2005	2005	82	1396996	5.869737637	4.668378435	7.285870539	0.648204085	5.658447768	4.49359971	7.032941315	0.630250306	0.06%	State
Connecticut	9	2006	2006	87	1422980	6.113929922	4.89701331	7.541532558	0.655482091	5.872802801	4.690959965	7.261838119	0.636267917	0.06%	State
Connecticut	9	2007	2007	118	1448174	8.148192137	6.67799244	9.618391834	0.750101886	7.926632066	6.480638769	9.372625363	0.737751682	0.08%	State
Connecticut	9	2008	2008	92	1475130	6.236738457	5.02768434	7.648798411	0.650224933	6.064356814	4.876470601	7.454125465	0.640032683	0.06%	State
Connecticut	9	2009	2009	105	1503989	6.98143404	5.64605037	8.31681771	0.681318199	6.711069054	5.408315801	8.013822308	0.664670027	0.07%	State
Connecticut	9	2010	2010	129	1525608	8.455645225	6.996468246	9.914822203	0.74447805	7.973065772	6.575666099	9.370465445	0.712959017	0.09%	State
Connecticut	9	2011	2011	164	1549621	10.58323293	8.963466098	12.20299977	0.82641165	10.07621024	8.500812816	11.65160767	0.803774197	0.12%	State
Connecticut	9	2012	2012	192	1566722	12.25488632	10.52142265	13.98834999	0.884420239	11.67360718	9.990577882	13.35663648	0.858688418	0.14%	State
Connecticut	9	2013	2013	221	1579432	13.99237194	12.14756351	15.83718038	0.941228793	13.04451194	11.28835631	14.80066757	0.89599777	0.16%	State
Connecticut	9	2014	2014	197	1590437	12.38653276	10.65682508	14.11624044	0.882503919	11.8483886	10.15627753	13.54049968	0.863321977	0.14%	State
Connecticut	9	2015	2015	202	1601739	12.6112931	10.87213123	14.35045497	0.887327486	11.93498281	10.25374464	13.61622098	0.857774576	0.14%	State
Connecticut	9	2016	2016	180	1606108	11.20721645	9.569956727	12.84447618	0.835336594	10.73978637	9.138403534	12.3411692	0.817032058	0.13%	State
Connecticut	9	2017	2017	205	1625246	12.61347513	10.88678703	14.34016323	0.880963317	11.54947783	9.937890914	13.16106474	0.822238221	0.14%	State
Connecticut	9	2018	2018	178	1621877	10.9749383	9.362629745	12.58724685	0.822606404	10.0500435	8.548408082	11.55167892	0.766140521	0.13%	State
Connecticut	9	2019	2019	173	1620604	10.67503227	9.08428123	12.26578331	0.811607675	9.602688671	8.15261842	11.05275892	0.739831761	0.12%	State
Connecticut	9	2020	2020	189	1619725	11.66864746	10.0050598	13.33223511	0.84876921	10.54957652	9.02435801	12.07479502	0.778172707	0.13%	State
Delaware	10	1999	1999	NA	271298	Suppressed	Suppressed	Suppressed	Suppressed	NA	NA	NA	NA	Suppressed	State
Delaware	10	2000	2000	15	277244	Unreliable	3.028144883	8.923637662	1.3969584	NA	3.064959858	9.032127682	1.419362177	0.01%	State
Delaware	10	2001	2001	NA	287241	Suppressed	Suppressed	Suppressed	Suppressed	NA	NA	NA	NA	Suppressed	State
Delaware	10	2002	2002	NA	296135	Suppressed	Suppressed	Suppressed	Suppressed	NA	NA	NA	NA	Suppressed	State
Delaware	10	2003	2003	NA	305761	Suppressed	Suppressed	Suppressed	Suppressed	NA	NA	NA	NA	Suppressed	State
Delaware	10	2004	2004	14	315797	Unreliable	2.423689902	7.438202389	1.184829934	NA	2.510945109	7.70598495	1.232285082	0.01%	State
Delaware	10	2005	2005	NA	326649	Suppressed	Suppressed	Suppressed	Suppressed	NA	NA	NA	NA	Suppressed	State
Delaware	10	2006	2006	NA	338264	Suppressed	Suppressed	Suppressed	Suppressed	NA	NA	NA	NA	Suppressed	State
Delaware	10	2007	2007	NA	348358	Suppressed	Suppressed	Suppressed	Suppressed	NA	NA	NA	NA	Suppressed	State
Delaware	10	2008	2008	NA	358814	Suppressed	Suppressed	Suppressed	Suppressed	NA	NA	NA	NA	Suppressed	State
Delaware	10	2009	2009	16	367087	Unreliable	2.49135491	7.07816948	1.089659944	NA	2.686023727	7.631241575	1.178661123	0.01%	State
Delaware	10	2010	2010	13	373760	Unreliable	1.851985231	5.947771297	0.964670183	NA	2.018117027	6.48131439	1.054987273	0.01%	State
Delaware	10	2011	2011	23	382992	6.00534737	3.806849751	9.010963675	1.252201488	6.513192653	4.128777955	9.772980444	1.361864549	0.02%	State
Delaware	10	2012	2012	21	390602	5.376316558	3.328047475	8.218291253	1.173208456	5.853166169	3.623226922	8.947208338	1.281006952	0.01%	State
Delaware	10	2013	2013	15	399308	Unreliable	2.102474781	6.195781201	0.969923805	NA	2.26330834	6.669741483	1.049889465	0.01%	State
Delaware	10	2014	2014	23	407531	5.643742439	3.57762477	8.468379093	1.176801648	5.632777371	3.570673903	8.451926117	1.186356647	0.02%	State
Delaware	10	2015	2015	18	417111	Unreliable	2.557563814	6.820184555	1.017149077	NA	2.610345605	6.960936296	1.046958837	0.01%	State
Delaware	10	2016	2016	15	425281	Unreliable	1.974071261	5.817388973	0.910688074	NA	1.773973285	5.227720412	0.828291148	0.01%	State
Delaware	10	2017	2017	12	432887	Unreliable	1.432364566	4.842279856	0.800232304	NA	1.305580691	4.413671791	0.737196163	0.01%	State
Delaware	10	2018	2018	19	439216	Unreliable	2.604488452	6.755395978	0.992427176	NA	2.292768516	5.946871908	0.881952438	0.01%	State
Delaware	10	2019	2019	21	445517	4.713624845	2.917828051	7.205294074	1.028597269	4.609366974	2.815539629	7.118798542	1.030546932	0.01%	State
Delaware	10	2020	2020	18	453915	Unreliable	2.350193318	6.2671954	0.934677349	NA	2.148673992	5.905589194	0.88778854	0.01%	State
District of Columbia	11	1999	1999	NA	192101	Suppressed	Suppressed	Suppressed	Suppressed	NA	NA	NA	NA	Suppressed	State
District of Columbia	11	2000	2000	NA	194991	Suppressed	Suppressed	Suppressed	Suppressed	NA	NA	NA	NA	Suppressed	State
District of Columbia	11	2001	2001	NA	197060	Suppressed	Suppressed	Suppressed	Suppressed	NA	NA	NA	NA	Suppressed	State
District of Columbia	11	2002	2002	NA	198412	Suppressed	Suppressed	Suppressed	Suppressed	NA	NA	NA	NA	Suppressed	State
District of Columbia	11	2003	2003	NA	198460	Suppressed	Suppressed	Suppressed	Suppressed	NA	NA	NA	NA	Suppressed	State
District of Columbia	11	2004	2004	NA	199151	Suppressed	Suppressed	Suppressed	Suppressed	NA	NA	NA	NA	Suppressed	State
District of Columbia	11	2005	2005	NA	200031	Suppressed	Suppressed	Suppressed	Suppressed	NA	NA	NA	NA	Suppressed	State
District of Columbia	11	2006	2006	NA	200321	Suppressed	Suppressed	Suppressed	Suppressed	NA	NA	NA	NA	Suppressed	State
District of Columbia	11	2007	2007	11	201619	Unreliable	2.72355284	9.762016476	1.644996151	NA	2.775347199	9.947662731	1.690525556	0.01%	State
District of Columbia	11	2008	2008	NA	203317	Suppressed	Suppressed	Suppressed	Suppressed	NA	NA	NA	NA	Suppressed	State
District of Columbia	11	2009	2009	NA	206093	Suppressed	Suppressed	Suppressed	Suppressed	NA	NA	NA	NA	Suppressed	State
District of Columbia	11	2010	2010	NA	208489	Suppressed	Suppressed	Suppressed	Suppressed	NA	NA	NA	NA	Suppressed	State
District of Columbia	11	2011	2011	NA	212761	Suppressed	Suppressed	Suppressed	Suppressed	NA	NA	NA	NA	Suppressed	State
District of Columbia	11	2012	2012	NA	215117	Suppressed	Suppressed	Suppressed	Suppressed	NA	NA	NA	NA	Suppressed	State
District of Columbia	11	2013	2013	NA	218225	Suppressed	Suppressed	Suppressed	Suppressed	NA	NA	NA	NA	Suppressed	State
District of Columbia	11	2014	2014	NA	220378	Suppressed	Suppressed	Suppressed	Suppressed	NA	NA	NA	NA	Suppressed	State
District of Columbia	11	2015	2015	NA	224186	Suppressed	Suppressed	Suppressed	Suppressed	NA	NA	NA	NA	Suppressed	State
District of Columbia	11	2016	2016	10	226256	Unreliable	2.119457606	8.128138038	1.397654719	NA	2.216427641	8.500018955	1.490688168	0.01%	State
District of Columbia	11	2017	2017	NA	230076	Suppressed	Suppressed	Suppressed	Suppressed	NA	NA	NA	NA	Suppressed	State
District of Columbia	11	2018	2018	10	231058	Unreliable	2.075409637	7.959213704	1.368607735	NA	2.06776799	7.92990792	1.389203979	0.01%	State
District of Columbia	11	2019	2019	11	231505	Unreliable	2.371957409	8.501794778	1.432636354	NA	2.248111912	8.057895996	1.373720668	0.01%	State
District of Columbia	11	2020	2020	NA	233684	Suppressed	Suppressed	Suppressed	Suppressed	NA	NA	NA	NA	Suppressed	State
Florida	12	1999	1999	222	6299498	3.524090332	3.060508277	3.987672387	0.236521457	2.979753846	2.586638266	3.372869426	0.200569173	0.16%	State
Florida	12	2000	2000	107	6436089	1.662500317	1.347489172	1.977511462	0.160719972	1.411787465	1.141991785	1.681583145	0.137650857	0.08%	State
Florida	12	2001	2001	149	6648935	2.240960394	1.881130602	2.600790187	0.183586629	1.963847581	1.647926208	2.279768954	0.161184374	0.10%	State
Florida	12	2002	2002	133	6840815	1.944212787	1.613786914	2.27463866	0.168584629	1.721929971	1.427623313	2.016236629	0.150156458	0.09%	State
Florida	12	2003	2003	138	7033147	1.962137291	1.634761983	2.289512599	0.167028218	1.753357432	1.46030814	2.046406725	0.149514945	0.10%	State
Florida	12	2004	2004	132	7257510	1.818805623	1.508524472	2.129086775	0.15830671	1.638510981	1.358882819	1.918139143	0.14266743	0.09%	State
Florida	12	2005	2005	122	7499866	1.62669573	1.338038472	1.915352989	0.147274111	1.495673388	1.22983789	1.761508886	0.135630356	0.09%	State
Florida	12	2006	2006	128	7686565	1.665243187	1.376754524	1.953731851	0.147188094	1.537695297	1.270823854	1.80456674	0.1361589	0.09%	State
Florida	12	2007	2007	177	7853859	2.253669184	1.921652731	2.585685636	0.169396149	2.104960523	1.793296274	2.416624772	0.159012372	0.12%	State
Florida	12	2008	2008	201	8027670	2.503839844	2.157689642	2.849990045	0.176607246	2.2852172	1.96898454	2.60144986	0.161343194	0.14%	State
Florida	12	2009	2009	225	8195507	2.745406721	2.386673576	3.104139866	0.183027115	2.505504107	2.177621083	2.833387131	0.167287257	0.16%	State
Florida	12	2010	2010	254	8338763	3.046015338	2.671412297	3.42061838	0.191124001	2.77721607	2.434945864	3.119486276	0.174627656	0.18%	State
Florida	12	2011	2011	279	8543277	3.265725787	2.882518565	3.648933008	0.195513889	2.991759888	2.638842257	3.344677519	0.180060016	0.20%	State
Florida	12	2012	2012	305	8719802	3.497785844	3.10523188	3.890339808	0.200282635	3.138876361	2.783821252	3.49393147	0.181150566	0.21%	State
Florida	12	2013	2013	316	8886261	3.556051302	3.163966013	3.948136591	0.200043515	3.134923054	2.785922041	3.483924067	0.178061741	0.22%	State
Florida	12	2014	2014	313	9102377	3.438662231	3.057707456	3.819617005	0.194364681	3.057994478	2.715506377	3.400482578	0.174738827	0.22%	State
Florida	12	2015	2015	373	9344634	3.991595605	3.586508712	4.396682497	0.206676986	3.487033593	3.129917727	3.844149459	0.182201972	0.26%	State
Florida	12	2016	2016	356	9578390	3.716699779	3.330609778	4.10278978	0.196984694	3.216477444	2.879608261	3.553346626	0.171872032	0.25%	State
Florida	12	2017	2017	445	9780098	4.550056656	4.127297648	4.972815664	0.215693372	3.954068716	3.58326465	4.324872781	0.189185748	0.31%	State
Florida	12	2018	2018	570	9959044	5.723440925	5.253572947	6.193308902	0.23972856	4.868824175	4.465482506	5.272165844	0.205786566	0.40%	State
Florida	12	2019	2019	578	10105087	5.719891377	5.253575789	6.186206966	0.237916116	4.840420929	4.44193598	5.238905878	0.203308648	0.41%	State
Florida	12	2020	2020	521	10273316	5.071390776	4.635914715	5.506866837	0.222181664	4.22723948	3.859093082	4.595385877	0.187829795	0.37%	State
Georgia	13	1999	1999	261	2468228	10.57438778	9.291492963	11.8572826	0.654538172	12.20816152	10.71894723	13.6973758	0.759803205	0.18%	State
Georgia	13	2000	2000	269	2526723	10.64620063	9.373944427	11.91845684	0.649110309	12.59462448	11.08187384	14.10737513	0.771811554	0.19%	State
Georgia	13	2001	2001	229	2627441	8.715704749	7.586842785	9.844566712	0.575949981	10.20372597	8.871907106	11.53554483	0.67949942	0.16%	State
Georgia	13	2002	2002	224	2712306	8.258655181	7.177118145	9.340192217	0.55180461	9.939422515	8.626966546	11.25187848	0.669620392	0.16%	State
Georgia	13	2003	2003	220	2797878	7.863101965	6.824046722	8.902157209	0.530130226	9.51246942	8.242653446	10.78228539	0.647865293	0.15%	State
Georgia	13	2004	2004	205	2881051	7.115458907	6.141407102	8.089510713	0.496965207	8.716406516	7.51102806	9.921784973	0.614989009	0.14%	State
Georgia	13	2005	2005	230	2988393	7.696444209	6.701766744	8.691121674	0.507488503	9.598085076	8.34543677	10.85073338	0.639106279	0.16%	State
Georgia	13	2006	2006	297	3106499	9.560601822	8.473267548	10.6479361	0.554762385	11.99360002	10.61547494	13.37172509	0.703125038	0.21%	State
Georgia	13	2007	2007	372	3217392	11.56215966	10.38719836	12.73712097	0.599470053	14.301774	12.83024019	15.7733078	0.750782552	0.26%	State
Georgia	13	2008	2008	424	3318226	12.77791205	11.56163353	13.99419058	0.620550266	16.1439101	14.58875266	17.69906754	0.793447675	0.30%	State
Georgia	13	2009	2009	459	3417308	13.43162513	12.20283337	14.66041689	0.626934572	16.87318186	15.3083074	18.43805632	0.798405336	0.32%	State
Georgia	13	2010	2010	495	3492844	14.17183247	12.92335853	15.42030641	0.6369765	17.80261293	16.21077994	19.39444592	0.812159691	0.35%	State
Georgia	13	2011	2011	392	3588637	10.92336728	9.842009093	12.00472548	0.551713363	13.23744676	11.90448987	14.57040365	0.680080046	0.28%	State
Georgia	13	2012	2012	405	3668758	11.03915821	9.964019455	12.11429697	0.548540182	13.49127596	12.15693083	14.82562109	0.680788332	0.28%	State
Georgia	13	2013	2013	457	3747440	12.19499178	11.07689478	13.31308878	0.570457654	14.22799093	12.89898481	15.55699704	0.678064346	0.32%	State
Georgia	13	2014	2014	464	3829271	12.11718889	11.0146372	13.21974057	0.562526372	14.00059456	12.70268094	15.29850819	0.662200829	0.33%	State
Georgia	13	2015	2015	551	3920805	14.05323652	12.87980803	15.226665	0.598688004	16.34896378	14.96092106	17.7370065	0.708185063	0.39%	State
Georgia	13	2016	2016	544	4008171	13.57227524	12.4317385	14.71281198	0.5819065	15.30771111	13.99598154	16.61944068	0.669249779	0.38%	State
Georgia	13	2017	2017	703	4090458	17.18633953	15.91587718	18.45680187	0.648195072	18.94327287	17.51592179	20.37062394	0.728240345	0.49%	State
Georgia	13	2018	2018	977	4157529	23.49953542	22.0259746	24.97309624	0.751816745	25.927193	24.27538327	27.57900272	0.842760065	0.69%	State
Georgia	13	2019	2019	843	4224139	19.95672964	18.60953094	21.30392835	0.68734628	21.59003537	20.1101597	23.06991104	0.755038607	0.59%	State
Georgia	13	2020	2020	1240	4288976	28.91132988	27.30211775	30.52054202	0.821026598	30.0140083	28.31583995	31.71217666	0.866412425	0.87%	State
Hawaii	15	1999	1999	15	429343	Unreliable	1.955394638	5.762350848	0.902072084	NA	2.048420016	6.036487256	0.947024977	0.01%	State
Hawaii	15	2000	2000	13	438541	Unreliable	1.578411141	5.069170271	0.822169712	NA	1.681829429	5.401304847	0.877800719	0.01%	State
Hawaii	15	2001	2001	20	453574	4.409423821	2.693408352	6.810002337	0.98597714	4.579381011	2.797223303	7.072487621	1.02499567	0.01%	State
Hawaii	15	2002	2002	31	466569	6.644247689	4.514434092	9.430978055	1.193342113	6.761229319	4.593917261	9.59702412	1.215428947	0.02%	State
Hawaii	15	2003	2003	29	479530	6.047588263	4.050190812	8.685364836	1.123008948	6.233963543	4.175010064	8.953031421	1.158338149	0.02%	State
Hawaii	15	2004	2004	20	495446	4.036766873	2.465778309	6.234463493	0.902648514	4.073847061	2.488428	6.291730878	0.911916	0.01%	State
Hawaii	15	2005	2005	30	508884	5.895253142	3.977527295	8.415827576	1.076321043	5.908639565	3.986559114	8.434937497	1.080075314	0.02%	State
Hawaii	15	2006	2006	23	520618	4.417826506	2.8005044	6.628904494	0.921180505	4.30518199	2.729097915	6.459882524	0.899026745	0.02%	State
Hawaii	15	2007	2007	27	532056	5.074653796	3.344247598	7.38336754	0.976617578	4.993066138	3.290480516	7.264661577	0.963276342	0.02%	State
Hawaii	15	2008	2008	20	543786	3.677917416	2.246582295	5.680249216	0.822407336	3.605528444	2.20236494	5.56845024	0.810512671	0.01%	State
Hawaii	15	2009	2009	30	554887	5.406506189	3.647769726	7.718111976	0.987088466	5.233304393	3.530910474	7.470856019	0.962273725	0.02%	State
Hawaii	15	2010	2010	31	564465	5.491925983	3.731489109	7.795349579	0.986379025	5.331966144	3.597477558	7.611701589	0.967913253	0.02%	State
Hawaii	15	2011	2011	46	571630	8.047163375	5.891569722	10.73378934	1.18648951	7.429835771	5.419396509	9.941714648	1.110735093	0.03%	State
Hawaii	15	2012	2012	34	578383	5.8784577	4.071008311	8.21455679	1.008147178	5.31818039	3.660769471	7.468692994	0.930282699	0.02%	State
Hawaii	15	2013	2013	34	579284	5.869314533	4.064676394	8.201780129	1.006579138	5.738351664	3.949994368	8.058768927	1.005658603	0.02%	State
Hawaii	15	2014	2014	28	586142	4.77699943	3.174268351	6.904101737	0.902768036	4.299539358	2.833439432	6.255614788	0.831470757	0.02%	State
Hawaii	15	2015	2015	39	591966	6.588216215	4.684880551	9.006289213	1.054958899	5.705118112	4.016916611	7.863763652	0.940274604	0.03%	State
Hawaii	15	2016	2016	37	606639	6.099179248	4.294371117	8.406925701	1.002698892	5.283424604	3.680116573	7.347975602	0.892068604	0.03%	State
Hawaii	15	2017	2017	40	611649	6.539698422	4.67202595	8.905238135	1.034017111	5.197609948	3.678140656	7.134135462	0.84611508	0.03%	State
Hawaii	15	2018	2018	24	612318	3.919532008	2.511322548	5.831950065	0.800071121	3.279570992	2.078952848	4.920963478	0.686088474	0.02%	State
Hawaii	15	2019	2019	18	615332	Unreliable	1.73367873	4.62315303	0.689488063	NA	1.272077448	3.496280429	0.522551143	0.01%	State
Hawaii	15	2020	2020	27	616668	4.378368912	2.885388896	6.370307848	0.84261749	3.629649882	2.370996193	5.318271897	0.709265869	0.02%	State
Idaho	16	1999	1999	NA	413425	Suppressed	Suppressed	Suppressed	Suppressed	NA	NA	NA	NA	Suppressed	State
Idaho	16	2000	2000	NA	423693	Suppressed	Suppressed	Suppressed	Suppressed	NA	NA	NA	NA	Suppressed	State
Idaho	16	2001	2001	NA	440451	Suppressed	Suppressed	Suppressed	Suppressed	NA	NA	NA	NA	Suppressed	State
Idaho	16	2002	2002	NA	455206	Suppressed	Suppressed	Suppressed	Suppressed	NA	NA	NA	NA	Suppressed	State
Idaho	16	2003	2003	NA	470022	Suppressed	Suppressed	Suppressed	Suppressed	NA	NA	NA	NA	Suppressed	State
Idaho	16	2004	2004	NA	485820	Suppressed	Suppressed	Suppressed	Suppressed	NA	NA	NA	NA	Suppressed	State
Idaho	16	2005	2005	NA	505689	Suppressed	Suppressed	Suppressed	Suppressed	NA	NA	NA	NA	Suppressed	State
Idaho	16	2006	2006	NA	526805	Suppressed	Suppressed	Suppressed	Suppressed	NA	NA	NA	NA	Suppressed	State
Idaho	16	2007	2007	NA	544454	Suppressed	Suppressed	Suppressed	Suppressed	NA	NA	NA	NA	Suppressed	State
Idaho	16	2008	2008	NA	559880	Suppressed	Suppressed	Suppressed	Suppressed	NA	NA	NA	NA	Suppressed	State
Idaho	16	2009	2009	NA	573518	Suppressed	Suppressed	Suppressed	Suppressed	NA	NA	NA	NA	Suppressed	State
Idaho	16	2010	2010	NA	583518	Suppressed	Suppressed	Suppressed	Suppressed	NA	NA	NA	NA	Suppressed	State
Idaho	16	2011	2011	NA	597611	Suppressed	Suppressed	Suppressed	Suppressed	NA	NA	NA	NA	Suppressed	State
Idaho	16	2012	2012	NA	607777	Suppressed	Suppressed	Suppressed	Suppressed	NA	NA	NA	NA	Suppressed	State
Idaho	16	2013	2013	15	619581	Unreliable	1.35500443	3.99306144	0.625097178	NA	1.382430177	4.073882349	0.64659859	0.01%	State
Idaho	16	2014	2014	22	632182	3.480010503	2.180887782	5.268770702	0.741940732	3.528691216	2.184330436	5.393992679	0.76258664	0.02%	State
Idaho	16	2015	2015	26	645846	4.025727495	2.629725972	5.898616698	0.789510117	4.223839797	2.759138871	6.188896786	0.835148426	0.02%	State
Idaho	16	2016	2016	16	661848	Unreliable	1.381803677	3.925831913	0.604368375	NA	1.480296105	4.205658	0.651048841	0.01%	State
Idaho	16	2017	2017	27	676020	3.993964676	2.632062661	5.811018905	0.76863886	4.092973394	2.67365301	5.997147406	0.7974467	0.02%	State
Idaho	16	2018	2018	30	693057	4.328648293	2.920539003	6.179405157	0.790299438	4.365037627	2.923352999	6.268936089	0.803889531	0.02%	State
Idaho	16	2019	2019	52	710796	7.315741788	5.463761754	9.593644309	1.014510851	7.091503559	5.280120805	9.324050709	0.994992022	0.04%	State
Idaho	16	2020	2020	44	732317	6.008326995	4.365650395	8.065878574	0.905789376	6.064439924	4.388835173	8.168739934	0.924327453	0.03%	State
Illinois	17	1999	1999	106	4113233	2.577048273	2.086450365	3.067646182	0.250305055	2.537446749	2.054195634	3.020697864	0.246556692	0.07%	State
Illinois	17	2000	2000	97	4167400	2.327590344	1.887512838	2.839474013	0.236330993	2.324303346	1.884847313	2.835464138	0.236058767	0.07%	State
Illinois	17	2001	2001	103	4258135	2.418899354	1.951750532	2.886048175	0.238341235	2.443387464	1.971226308	2.91554862	0.240898549	0.07%	State
Illinois	17	2002	2002	121	4333558	2.792162929	2.294650262	3.289675597	0.253832994	2.842579962	2.335612713	3.349547211	0.25865676	0.09%	State
Illinois	17	2003	2003	127	4413974	2.877225829	2.376813315	3.377638342	0.255312507	2.936569463	2.425257492	3.447881434	0.260873455	0.09%	State
Illinois	17	2004	2004	131	4490780	2.9170879	2.41754828	3.41662752	0.254867153	2.980241438	2.468817288	3.491665588	0.260930689	0.09%	State
Illinois	17	2005	2005	162	4573705	3.541986202	2.996548154	4.087424249	0.278284718	3.65054195	3.086860364	4.214223535	0.287592646	0.11%	State
Illinois	17	2006	2006	207	4651583	4.450097956	3.843863705	5.056332207	0.309303189	4.663345109	4.0255962	5.301094018	0.325382096	0.15%	State
Illinois	17	2007	2007	199	4732104	4.20531755	3.621027718	4.789607382	0.298107057	4.376481892	3.76544091	4.987522874	0.311755603	0.14%	State
Illinois	17	2008	2008	185	4810438	3.845803646	3.291615396	4.399991897	0.282749107	4.060490152	3.472267454	4.64871285	0.300113621	0.13%	State
Illinois	17	2009	2009	202	4892121	4.129088385	3.559665961	4.698510809	0.290521645	4.279451658	3.684553693	4.874349623	0.30351937	0.14%	State
Illinois	17	2010	2010	260	4953299	5.249026962	4.610986529	5.887067394	0.325530833	5.477761636	4.806482201	6.149041072	0.342489508	0.18%	State
Illinois	17	2011	2011	288	5028888	5.726912192	5.065487579	6.388336805	0.337461537	6.09942351	5.388278201	6.810568818	0.362829239	0.20%	State
Illinois	17	2012	2012	291	5076401	5.732407664	5.073769875	6.391045454	0.336039688	5.894602924	5.209012646	6.580193203	0.349790958	0.20%	State
Illinois	17	2013	2013	318	5129005	6.20003295	5.518579007	6.881486893	0.347680583	6.466784599	5.747518489	7.186050708	0.366972505	0.22%	State
Illinois	17	2014	2014	332	5179195	6.410262599	5.720717223	7.099807975	0.351808865	6.468006007	5.763024652	7.172987363	0.359684365	0.23%	State
Illinois	17	2015	2015	387	5221317	7.411923084	6.673455404	8.150390764	0.376769225	7.523576585	6.762761877	8.284391293	0.38817077	0.27%	State
Illinois	17	2016	2016	416	5240131	7.938732829	7.175845165	8.701620494	0.3892284	8.041665916	7.257649941	8.825681891	0.40000815	0.29%	State
Illinois	17	2017	2017	456	5294494	8.612721065	7.822198935	9.403243195	0.403327617	8.461610934	7.674916242	9.248305626	0.401374843	0.32%	State
Illinois	17	2018	2018	518	5297998	9.777278134	8.935283815	10.61927245	0.429588938	9.587436912	8.75231356	10.42256027	0.426083343	0.36%	State
Illinois	17	2019	2019	466	5301304	8.790290087	7.99217353	9.588406644	0.407202325	8.397597942	7.626967728	9.168228156	0.393178681	0.33%	State
Illinois	17	2020	2020	469	5293432	8.860036362	8.058164167	9.661908557	0.409118467	8.4647195	7.689659554	9.239779447	0.395438748	0.33%	State
Indiana	18	1999	1999	99	2069615	4.78349838	3.887788308	5.823717938	0.480759676	4.823303425	3.920139859	5.872178988	0.484814595	0.07%	State
Indiana	18	2000	2000	56	2099540	2.667250922	2.014814674	3.463638702	0.356426397	2.694490906	2.035391485	3.499012	0.360272383	0.04%	State
Indiana	18	2001	2001	74	2150369	3.441269847	2.702153909	4.320204579	0.400039494	3.501361257	2.749338886	4.395643935	0.407254096	0.05%	State
Indiana	18	2002	2002	66	2193355	3.009088816	2.32722929	3.828313246	0.370393229	3.105191555	2.401555148	3.950579956	0.382374479	0.05%	State
Indiana	18	2003	2003	81	2240275	3.615627546	2.871314459	4.493899633	0.401736394	3.769271491	2.993329262	4.684865229	0.419116308	0.06%	State
Indiana	18	2004	2004	91	2283527	3.985063457	3.208533991	4.892781211	0.417748159	4.177945138	3.363830748	5.129597481	0.438408941	0.06%	State
Indiana	18	2005	2005	87	2333135	3.728888384	2.98669044	4.599583822	0.399778798	3.947060181	3.161437323	4.868698733	0.42360831	0.06%	State
Indiana	18	2006	2006	124	2385303	5.198500987	4.283496214	6.11350576	0.46683917	5.535161042	4.559357035	6.510965048	0.497859187	0.09%	State
Indiana	18	2007	2007	117	2433233	4.808417443	3.937122277	5.679712609	0.44453835	5.066075269	4.145193388	5.98695715	0.469837694	0.08%	State
Indiana	18	2008	2008	119	2479184	4.799966441	3.937542524	5.662390357	0.440012202	5.030037697	4.122798482	5.937276912	0.462877151	0.08%	State
Indiana	18	2009	2009	138	2524254	5.466961724	4.554819497	6.379103951	0.465378687	5.79764684	4.826756841	6.768536839	0.49535204	0.10%	State
Indiana	18	2010	2010	161	2557019	6.296394356	5.323792589	7.268996123	0.496225391	6.678145998	5.640281133	7.716010862	0.52952289	0.11%	State
Indiana	18	2011	2011	156	2596450	6.008203509	5.065362624	6.951044393	0.481041268	6.371189074	5.363652382	7.378725766	0.514049333	0.11%	State
Indiana	18	2012	2012	215	2622080	8.199597266	7.103549798	9.295644735	0.559207892	8.373377888	7.243565403	9.503190373	0.576434941	0.15%	State
Indiana	18	2013	2013	219	2649423	8.265950737	7.171170809	9.360730666	0.558561188	8.540924702	7.39653139	9.685318015	0.583874139	0.15%	State
Indiana	18	2014	2014	229	2674937	8.560949286	7.452131319	9.669767253	0.565723453	8.744646987	7.598467728	9.890826247	0.584785337	0.16%	State
Indiana	18	2015	2015	298	2700865	11.03350223	9.780761129	12.28624333	0.639153623	11.17307815	9.889268868	12.45688743	0.655004736	0.21%	State
Indiana	18	2016	2016	432	2721776	15.87198947	14.37525223	17.36872671	0.763641449	15.93595962	14.41501281	17.45690643	0.775993272	0.30%	State
Indiana	18	2017	2017	366	2749953	13.30931838	11.94576751	14.67286924	0.695689216	13.20728973	11.83770268	14.57687678	0.698768902	0.26%	State
Indiana	18	2018	2018	351	2768131	12.68003574	11.35348767	14.0065838	0.676810238	12.39483643	11.08363108	13.70604177	0.668982317	0.25%	State
Indiana	18	2019	2019	386	2784854	13.86069072	12.47792918	15.24345226	0.705490582	13.51916688	12.1551321	14.88320166	0.695936113	0.27%	State
Indiana	18	2020	2020	373	2799709	13.32281319	11.97074812	14.67487827	0.689829118	12.79539922	11.48237047	14.10842798	0.66991263	0.26%	State
Iowa	19	1999	1999	25	1075321	2.324887173	1.504550734	3.431998445	0.464977435	1.971305547	1.275730385	2.910041249	0.396420633	0.02%	State
Iowa	19	2000	2000	36	1086419	3.313638661	2.320839381	4.587467635	0.55227311	2.845813109	1.982222663	3.95784304	0.479237202	0.03%	State
Iowa	19	2001	2001	12	1106837	Unreliable	0.560201728	1.893828992	0.312973059	NA	0.515690434	1.743353236	0.290277142	0.01%	State
Iowa	19	2002	2002	24	1123581	2.136027576	1.368595589	3.178238151	0.436014803	1.826428223	1.170229091	2.717579081	0.375885078	0.02%	State
Iowa	19	2003	2003	34	1141424	2.978735334	2.062863581	4.162484756	0.510848895	2.680247643	1.844948465	3.764059383	0.463983308	0.02%	State
Iowa	19	2004	2004	20	1160198	1.723843689	1.05297544	2.66233867	0.385463167	1.541702115	0.941717903	2.381035581	0.347932943	0.01%	State
Iowa	19	2005	2005	13	1179664	Unreliable	0.586775556	1.88446795	0.305642223	NA	0.542965794	1.743770043	0.286060172	0.01%	State
Iowa	19	2006	2006	19	1200786	Unreliable	0.952653512	2.47094653	0.363003811	NA	0.854399164	2.216099163	0.329737464	0.01%	State
Iowa	19	2007	2007	21	1220095	1.721177449	1.065443265	2.631009061	0.375591712	1.47816603	0.902908156	2.28290918	0.326708359	0.01%	State
Iowa	19	2008	2008	16	1237474	Unreliable	0.739040982	2.099683711	0.323239114	NA	0.648392757	1.842143728	0.286976352	0.01%	State
Iowa	19	2009	2009	25	1253785	1.993962282	1.290392691	2.943487121	0.398792456	1.765247363	1.13102929	2.626546857	0.357968913	0.02%	State
Iowa	19	2010	2010	15	1265364	Unreliable	0.663473119	1.955188388	0.306076619	NA	0.600634298	1.770008717	0.281100328	0.01%	State
Iowa	19	2011	2011	25	1278836	1.95490274	1.265115308	2.885827424	0.390980548	1.927076792	1.234716642	2.8673361	0.390299682	0.02%	State
Iowa	19	2012	2012	26	1287474	2.019458257	1.319170717	2.958970822	0.396048348	1.754625437	1.135505852	2.59017807	0.348679923	0.02%	State
Iowa	19	2013	2013	35	1296826	2.698897153	1.879889823	3.753518205	0.456196883	2.374735612	1.644575653	3.318455544	0.408628131	0.02%	State
Iowa	19	2014	2014	64	1305222	4.903380421	3.77619133	6.26151873	0.612922553	4.406051784	3.378075842	5.648338084	0.558899922	0.05%	State
Iowa	19	2015	2015	86	1315019	6.539829463	5.231013392	8.076623988	0.705207947	5.675061567	4.520129788	7.035090072	0.62273114	0.06%	State
Iowa	19	2016	2016	101	1319957	7.651764413	6.159461542	9.144067285	0.761379016	6.733090461	5.39785013	8.068330793	0.681245067	0.07%	State
Iowa	19	2017	2017	129	1324495	9.739561116	8.058820855	11.42030138	0.857520541	8.248564957	6.803927671	9.693202244	0.73705984	0.09%	State
Iowa	19	2018	2018	115	1328698	8.655089418	7.073190569	10.23698827	0.80709125	7.691443205	6.262568681	9.120317729	0.729017614	0.08%	State
Iowa	19	2019	2019	115	1331159	8.639088193	7.060113902	10.21806248	0.805599128	7.600937132	6.184832579	9.017041685	0.722502323	0.08%	State
Iowa	19	2020	2020	164	1334761	12.28684386	10.40633889	14.16734884	0.959441314	10.90545362	9.201277527	12.60962972	0.869477599	0.12%	State
Kansas	20	1999	1999	52	918565	5.661003848	4.227920724	7.423670617	0.785039986	5.231324494	3.907014698	6.860202001	0.728961277	0.04%	State
Kansas	20	2000	2000	46	930629	4.942893462	3.618840591	6.593127874	0.728789881	4.544680346	3.327296822	6.061967327	0.67361701	0.03%	State
Kansas	20	2001	2001	21	952501	2.204722095	1.364767071	3.370160241	0.481109804	2.061473462	1.276093303	3.151188949	0.452165372	0.01%	State
Kansas	20	2002	2002	48	970867	4.944034559	3.645335561	6.55504822	0.713609921	4.664605218	3.43930672	6.184566829	0.676180684	0.03%	State
Kansas	20	2003	2003	36	989613	3.63778568	2.547868712	5.036223251	0.606297613	3.482587518	2.439169472	4.821363812	0.582766737	0.03%	State
Kansas	20	2004	2004	28	1008113	2.777466415	1.845598658	4.01421666	0.524891815	2.742235071	1.822187783	3.963297504	0.519921446	0.02%	State
Kansas	20	2005	2005	22	1028403	2.139239189	1.340639807	3.238829525	0.456087328	2.158438331	1.352671718	3.267897218	0.463156534	0.02%	State
Kansas	20	2006	2006	24	1047516	2.291134455	1.467975668	3.409024779	0.467675862	2.256644185	1.445877062	3.357706016	0.464835182	0.02%	State
Kansas	20	2007	2007	40	1067394	3.747444711	2.677211976	5.102970412	0.592523035	3.604152585	2.562912903	4.926984708	0.574457843	0.03%	State
Kansas	20	2008	2008	38	1083861	3.505984623	2.481045079	4.812244374	0.568745808	3.382531813	2.381606824	4.662380375	0.553284092	0.03%	State
Kansas	20	2009	2009	49	1101641	4.447909982	3.290608284	5.880359391	0.635415712	4.507414221	3.323406654	5.976155145	0.649046598	0.03%	State
Kansas	20	2010	2010	68	1113627	6.106173791	4.741688195	7.741040761	0.740482339	6.02494064	4.669268746	7.651433615	0.738208951	0.05%	State
Kansas	20	2011	2011	47	1127715	4.167719681	3.062273713	5.542191954	0.607924396	4.216234257	3.086831587	5.623866226	0.621705601	0.03%	State
Kansas	20	2012	2012	56	1134170	4.937531411	3.729761852	6.411779539	0.659805388	5.029216429	3.788709905	6.546229273	0.6800745	0.04%	State
Kansas	20	2013	2013	53	1138378	4.655747037	3.487480433	6.089810239	0.639516039	4.47880964	3.344998979	5.873376597	0.623762578	0.04%	State
Kansas	20	2014	2014	100	1146660	8.720980936	7.011668672	10.4302932	0.872098094	8.409042138	6.740672825	10.07741145	0.851208833	0.07%	State
Kansas	20	2015	2015	85	1154505	7.362462701	5.880840707	9.103832378	0.798571202	6.948135332	5.526060474	8.624442463	0.765557596	0.06%	State
Kansas	20	2016	2016	114	1163510	9.797938995	7.999323308	11.59655468	0.917661064	9.244718869	7.518362926	10.97107481	0.880793849	0.08%	State
Kansas	20	2017	2017	127	1168762	10.86619859	8.97632895	12.75606824	0.964219205	10.09505676	8.30747202	11.8826415	0.91203303	0.09%	State
Kansas	20	2018	2018	145	1171603	12.37620593	10.36174153	14.39067034	1.02778796	11.26449716	9.404211595	13.12478272	0.949125286	0.10%	State
Kansas	20	2019	2019	169	1174953	14.38355407	12.21495668	16.55215145	1.106427236	13.14710891	11.13639979	15.15781803	1.025872002	0.12%	State
Kansas	20	2020	2020	144	1178778	12.21604068	10.22075404	14.21132732	1.01800339	11.05583352	9.217845138	12.89382189	0.937749172	0.10%	State
Kentucky	21	1999	1999	100	1409744	7.093486477	5.703163127	8.483809826	0.709348648	7.315159579	5.879546988	8.750772171	0.732455404	0.07%	State
Kentucky	21	2000	2000	91	1434320	6.344469853	5.108186458	7.789613197	0.665081154	6.620936366	5.330780706	8.129053252	0.694806262	0.06%	State
Kentucky	21	2001	2001	107	1468466	7.286515316	5.90586383	8.667166802	0.704414023	7.714992465	6.251492592	9.178492339	0.746683609	0.08%	State
Kentucky	21	2002	2002	99	1498954	6.604605612	5.367893211	8.040843148	0.663787839	7.052409593	5.731845897	8.586026583	0.710173831	0.07%	State
Kentucky	21	2003	2003	132	1533297	8.608899646	7.140254916	10.07754438	0.749308535	9.39081126	7.784815892	10.99680663	0.819385392	0.09%	State
Kentucky	21	2004	2004	113	1562859	7.230338757	5.897199569	8.563477946	0.680173055	7.932411324	6.467404329	9.39741832	0.747452549	0.08%	State
Kentucky	21	2005	2005	126	1600769	7.871216896	6.496818377	9.245615416	0.701223734	8.697588301	7.174578918	10.22059769	0.777045604	0.09%	State
Kentucky	21	2006	2006	129	1640374	7.864060269	6.506972147	9.221148391	0.692391899	8.696186515	7.190946142	10.20142689	0.767979782	0.09%	State
Kentucky	21	2007	2007	148	1672006	8.851642877	7.425545774	10.27773998	0.727600563	9.854075006	8.260637335	11.44751268	0.812978404	0.10%	State
Kentucky	21	2008	2008	185	1707384	10.83528954	9.273901934	12.39667715	0.796626331	11.96125713	10.22872357	13.69379069	0.883945692	0.13%	State
Kentucky	21	2009	2009	166	1736638	9.558699049	8.104577148	11.01282095	0.741898929	10.49005964	8.884211066	12.09590821	0.819310495	0.12%	State
Kentucky	21	2010	2010	196	1760317	11.13435819	9.57554804	12.69316833	0.795311299	12.33400829	10.59627403	14.07174254	0.886599109	0.14%	State
Kentucky	21	2011	2011	183	1789875	10.22417767	8.742823463	11.70553187	0.755792961	11.0413799	9.428048019	12.65471178	0.823128509	0.13%	State
Kentucky	21	2012	2012	212	1804492	11.74845885	10.16695941	13.32995828	0.806887466	12.48483553	10.78628178	14.18338929	0.866609059	0.15%	State
Kentucky	21	2013	2013	277	1825524	15.17372546	13.38679189	16.96065904	0.911700804	16.16106769	14.23952729	18.08260808	0.980377752	0.19%	State
Kentucky	21	2014	2014	306	1843569	16.59823961	14.73847753	18.45800169	0.948858203	17.56537021	15.57873708	19.55200335	1.013588334	0.22%	State
Kentucky	21	2015	2015	265	1862222	14.23031196	12.51695618	15.94366775	0.874161115	14.57913453	12.8017195	16.35654956	0.906844403	0.19%	State
Kentucky	21	2016	2016	329	1878039	17.51827305	15.62527828	19.41126782	0.965813657	18.23883103	16.24480173	20.23286034	1.017361892	0.23%	State
Kentucky	21	2017	2017	369	1893998	19.48259713	17.49471908	21.47047518	1.014223495	19.57086137	17.54811115	21.59361158	1.032015418	0.26%	State
Kentucky	21	2018	2018	419	1904785	21.99723328	19.89094835	24.10351821	1.074635168	22.02767016	19.89444483	24.16089549	1.088380271	0.29%	State
Kentucky	21	2019	2019	451	1912515	23.58151439	21.40511051	25.75791828	1.110410145	22.85969491	20.72461268	24.99477713	1.089327667	0.32%	State
Kentucky	21	2020	2020	391	1921233	20.35151385	18.33424207	22.36878562	1.029220294	19.66956427	17.69461595	21.64451258	1.007626689	0.28%	State
Louisiana	22	1999	1999	52	1457626	3.567444598	2.664345998	4.678239823	0.494715555	3.790042134	2.830592968	4.970147553	0.526818143	0.04%	State
Louisiana	22	2000	2000	59	1482248	3.98044052	3.030110346	5.13448964	0.518209216	4.260926763	3.243630499	5.49629726	0.555871791	0.04%	State
Louisiana	22	2001	2001	70	1519009	4.608267627	3.592375029	5.822269651	0.550793331	4.953114147	3.861200133	6.257962538	0.593220095	0.05%	State
Louisiana	22	2002	2002	69	1553494	4.441600676	3.455831822	5.621112151	0.534705886	4.935255711	3.839925059	6.245862218	0.595597796	0.05%	State
Louisiana	22	2003	2003	82	1588618	5.16171918	4.105270115	6.407035549	0.570016526	5.720365652	4.542771179	7.109899673	0.634009366	0.06%	State
Louisiana	22	2004	2004	106	1621888	6.535593087	5.29139897	7.779787203	0.634792917	7.266320656	5.878383805	8.654257506	0.708131046	0.07%	State
Louisiana	22	2005	2005	126	1658841	7.595664684	6.269380523	8.921948845	0.676675592	8.57147108	7.06982261	10.07311955	0.766147179	0.09%	State
Louisiana	22	2006	2006	118	1612182	7.319272886	5.998637265	8.639908507	0.673793684	8.204676803	6.717128569	9.692225038	0.758953181	0.08%	State
Louisiana	22	2007	2007	117	1650126	7.090367645	5.805578392	8.375156897	0.655504721	8.098555751	6.625325822	9.571785679	0.751647923	0.08%	State
Louisiana	22	2008	2008	111	1687970	6.575946255	5.352590309	7.799302201	0.624161197	7.439827115	6.047610013	8.832044216	0.710314848	0.08%	State
Louisiana	22	2009	2009	95	1722585	5.514967331	4.461939469	6.741771814	0.565823709	6.247941192	5.048961277	7.645918033	0.645040967	0.07%	State
Louisiana	22	2010	2010	125	1747794	7.151872589	5.898094044	8.405651134	0.639682931	8.069677705	6.644961066	9.494394345	0.726896245	0.09%	State
Louisiana	22	2011	2011	153	1778069	8.60484042	7.241346591	9.968334248	0.695660117	9.7804548	8.22198612	11.33892348	0.795137081	0.11%	State
Louisiana	22	2012	2012	153	1795771	8.520017307	7.169964262	9.870070353	0.688802574	9.464073759	7.950731957	10.97741556	0.772113164	0.11%	State
Louisiana	22	2013	2013	208	1814572	11.46275816	9.904951581	13.02056474	0.794799275	12.47615279	10.76426795	14.18803763	0.873410631	0.15%	State
Louisiana	22	2014	2014	242	1834014	13.19510102	11.53260311	14.85759893	0.848213219	14.20455743	12.39549781	16.01361704	0.9229896	0.17%	State
Louisiana	22	2015	2015	341	1853227	18.40033628	16.44732549	20.35334707	0.996434075	19.38433342	17.30303907	21.46562776	1.06188487	0.24%	State
Louisiana	22	2016	2016	355	1869281	18.99125921	17.0156745	20.96684392	1.007951382	19.85819508	17.76821782	21.94817233	1.066314927	0.25%	State
Louisiana	22	2017	2017	356	1882648	18.90953593	16.94521727	20.87385459	1.0022034	19.50914839	17.45751263	21.56078415	1.046752939	0.25%	State
Louisiana	22	2018	2018	384	1888005	20.33892919	18.30461259	22.37324579	1.037916634	20.16320648	18.12299099	22.20342197	1.040926272	0.27%	State
Louisiana	22	2019	2019	430	1894040	22.70279403	20.55693517	24.84865288	1.094825946	22.3541285	20.21555361	24.49270339	1.091109639	0.30%	State
Louisiana	22	2020	2020	551	1900900	28.98626966	26.56595072	31.40658861	1.234856604	28.28618823	25.89373543	30.67864103	1.220639182	0.39%	State
Maine	23	1999	1999	23	487844	4.714621887	2.988645961	7.074242996	0.98306662	4.615674444	2.925922187	6.925773346	0.962746716	0.02%	State
Maine	23	2000	2000	24	499185	4.807836774	3.080477178	7.153676493	0.981395572	4.719160183	3.023660312	7.021732819	0.963641515	0.02%	State
Maine	23	2001	2001	12	514316	Unreliable	1.205585671	4.075626657	0.67353565	NA	1.192052337	4.029875601	0.666157852	0.01%	State
Maine	23	2002	2002	35	527693	6.63264436	4.619902102	9.224416469	1.12112152	6.615128413	4.607701545	9.200055991	1.118662257	0.02%	State
Maine	23	2003	2003	26	541204	4.804103443	3.138184492	7.039116488	0.9421622	4.835514064	3.158702852	7.085140271	0.948851701	0.02%	State
Maine	23	2004	2004	27	554198	4.871904987	3.210634106	7.088378161	0.937598552	4.978302506	3.280751134	7.243181231	0.95911241	0.02%	State
Maine	23	2005	2005	25	566535	4.412790031	2.855737068	6.514160643	0.882558006	4.611543853	2.984360605	6.807561036	0.923089538	0.02%	State
Maine	23	2006	2006	25	579636	4.313051639	2.791191368	6.36692683	0.862610328	4.270893872	2.763908969	6.304693533	0.855922371	0.02%	State
Maine	23	2007	2007	24	592028	4.053862317	2.597390664	6.031822819	0.82749118	4.133656751	2.648516554	6.150550553	0.845446478	0.02%	State
Maine	23	2008	2008	29	604107	4.800474088	3.214973506	6.894296871	0.891425659	5.060154932	3.388886961	7.267242709	0.941914154	0.02%	State
Maine	23	2009	2009	36	614021	5.862991657	4.106380726	8.116842909	0.977165276	5.938584603	4.15932527	8.221495296	0.995914913	0.03%	State
Maine	23	2010	2010	23	621756	3.699200329	2.344960081	5.550613102	0.771336589	3.83298746	2.429769081	5.751359354	0.804992211	0.02%	State
Maine	23	2011	2011	27	630920	4.279464908	2.820210169	6.226407468	0.823583406	4.414036693	2.908894321	6.422202687	0.855190385	0.02%	State
Maine	23	2012	2012	25	637916	3.91901128	2.53618815	5.785244452	0.783802256	3.956772118	2.560625076	5.840987001	0.796391064	0.02%	State
Maine	23	2013	2013	42	644537	6.516305503	4.696366539	8.808155312	1.005487769	6.300479604	4.521350173	8.547293635	0.981397039	0.03%	State
Maine	23	2014	2014	30	650392	4.612602861	3.11212315	6.58476734	0.842142212	4.473681949	2.996114275	6.424967805	0.824649936	0.02%	State
Maine	23	2015	2015	36	654897	5.497047627	3.850077188	7.610222676	0.916174604	5.280485748	3.678069543	7.343888359	0.890673247	0.03%	State
Maine	23	2016	2016	41	658721	6.224182924	4.46659815	8.443788797	0.972054062	6.067991824	4.335034039	8.262905826	0.958196821	0.03%	State
Maine	23	2017	2017	27	663864	4.06709808	2.680258306	5.917424352	0.78271339	3.809359514	2.488387915	5.58158784	0.741497547	0.02%	State
Maine	23	2018	2018	38	668153	5.68732012	4.024688956	7.80630185	0.922605152	5.320043118	3.745789159	7.332987833	0.874725928	0.03%	State
Maine	23	2019	2019	37	671555	5.509600852	3.879254864	7.594268526	0.9057728	4.950926703	3.467579553	6.854161946	0.821030889	0.03%	State
Maine	23	2020	2020	25	674793	3.704839855	2.397587112	5.469084593	0.740967971	3.504356659	2.245311398	5.21420236	0.711119613	0.02%	State
Maryland	24	1999	1999	19	1788494	Unreliable	0.639606842	1.658981243	0.243718958	NA	0.716388667	1.858134221	0.273342247	0.01%	State
Maryland	24	2000	2000	NA	1824715	Suppressed	Suppressed	Suppressed	Suppressed	NA	NA	NA	NA	Suppressed	State
Maryland	24	2001	2001	NA	1885623	Suppressed	Suppressed	Suppressed	Suppressed	NA	NA	NA	NA	Suppressed	State
Maryland	24	2002	2002	NA	1936802	Suppressed	Suppressed	Suppressed	Suppressed	NA	NA	NA	NA	Suppressed	State
Maryland	24	2003	2003	12	1986389	Unreliable	0.312150339	1.055261583	0.174391905	NA	0.338860747	1.145559314	0.190327339	0.01%	State
Maryland	24	2004	2004	NA	2035123	Suppressed	Suppressed	Suppressed	Suppressed	NA	NA	NA	NA	Suppressed	State
Maryland	24	2005	2005	21	2081984	1.008653285	0.624376556	1.541837497	0.220106192	1.111767333	0.688206215	1.699458663	0.24484244	0.01%	State
Maryland	24	2006	2006	NA	2125058	Suppressed	Suppressed	Suppressed	Suppressed	NA	NA	NA	NA	Suppressed	State
Maryland	24	2007	2007	15	2167457	Unreliable	0.387336404	1.14144133	0.178687898	NA	0.41897193	1.234668035	0.195209084	0.01%	State
Maryland	24	2008	2008	18	2212915	Unreliable	0.482073645	1.285532431	0.19172181	NA	0.549455731	1.465218373	0.220362055	0.01%	State
Maryland	24	2009	2009	22	2266478	0.970669029	0.608308574	1.469602617	0.206947332	1.086423375	0.672517797	1.660717635	0.234308642	0.02%	State
Maryland	24	2010	2010	21	2305614	0.910820285	0.563815973	1.392288995	0.198757281	0.960770413	0.594736101	1.468643261	0.211599941	0.01%	State
Maryland	24	2011	2011	28	2356575	1.188165028	0.789523779	1.717231151	0.224542084	1.324633452	0.872946691	1.927275441	0.253480522	0.02%	State
Maryland	24	2012	2012	26	2395766	1.085247891	0.70891648	1.590137768	0.212834622	1.175740066	0.760880184	1.735627485	0.233812784	0.02%	State
Maryland	24	2013	2013	37	2432462	1.521092621	1.070986104	2.096628437	0.250066087	1.704961101	1.194137705	2.360382247	0.284701495	0.03%	State
Maryland	24	2014	2014	30	2465378	1.216851939	0.821010003	1.737129154	0.222165752	1.259721178	0.843660467	1.809173764	0.233523976	0.02%	State
Maryland	24	2015	2015	46	2499611	1.840286349	1.347328844	2.454684349	0.271335419	1.880474216	1.371636698	2.516224938	0.280954977	0.03%	State
Maryland	24	2016	2016	30	2525024	1.188107519	0.801616143	1.69609477	0.216917763	1.280290547	0.857436185	1.838714875	0.238412061	0.02%	State
Maryland	24	2017	2017	36	2556655	1.408089867	0.986212062	1.949387774	0.234681645	1.356643362	0.944956367	1.886765322	0.228893845	0.03%	State
Maryland	24	2018	2018	53	2562797	2.068052991	1.549116454	2.705054673	0.284068925	2.047791671	1.52939321	2.685412564	0.28463455	0.04%	State
Maryland	24	2019	2019	69	2573382	2.681296442	2.08620951	3.393341525	0.32279016	2.699532201	2.096294735	3.422304953	0.328467781	0.05%	State
Maryland	24	2020	2020	76	2583290	2.941984833	2.31796043	3.682335317	0.337468805	2.810780682	2.207081207	3.528682176	0.326459459	0.05%	State
Massachusetts	25	1999	1999	348	2242717	15.51689313	13.88657928	17.14720698	0.831792781	14.19159999	12.69811118	15.68508879	0.761984086	0.24%	State
Massachusetts	25	2000	2000	359	2279922	15.74615272	14.11729442	17.37501102	0.831050155	14.3702043	12.88124135	15.85916725	0.759674975	0.25%	State
Massachusetts	25	2001	2001	288	2330044	12.36028161	10.93274191	13.7878213	0.728336579	11.57816109	10.23753129	12.91879089	0.683994795	0.20%	State
Massachusetts	25	2002	2002	256	2370944	10.79738703	9.474707121	12.12006694	0.674836689	10.11421585	8.872176491	11.35625521	0.633693551	0.18%	State
Massachusetts	25	2003	2003	249	2410696	10.32896724	9.0460067	11.61192777	0.654571702	9.63725854	8.436123098	10.83839398	0.612824205	0.18%	State
Massachusetts	25	2004	2004	251	2448047	10.25307112	8.984621625	11.52152062	0.647168111	9.605812276	8.41290153	10.79872302	0.608627931	0.18%	State
Massachusetts	25	2005	2005	237	2486934	9.529806581	8.316512764	10.7431004	0.619027458	9.0448536	7.887015607	10.20269159	0.59073367	0.17%	State
Massachusetts	25	2006	2006	174	2526951	6.88576866	5.862631461	7.908905858	0.522008775	6.57629959	5.59177388	7.560825301	0.502309036	0.12%	State
Massachusetts	25	2007	2007	137	2573160	5.324192821	4.432634899	6.215750743	0.454876491	5.058107215	4.203695499	5.912518931	0.435924345	0.10%	State
Massachusetts	25	2008	2008	96	2622996	3.659936958	2.964548936	4.469405215	0.373540751	3.629139739	2.932707823	4.441159756	0.373705529	0.07%	State
Massachusetts	25	2009	2009	118	2678267	4.405834071	3.610877864	5.200790278	0.405589902	4.258470173	3.481055789	5.035884557	0.396639992	0.08%	State
Massachusetts	25	2010	2010	115	2718528	4.230230478	3.457067267	5.003393689	0.394471026	4.201116211	3.423812276	4.978420147	0.396583641	0.08%	State
Massachusetts	25	2011	2011	137	2769344	4.947019944	4.118621167	5.775418721	0.422652437	4.956181196	4.114555016	5.797807376	0.429401112	0.10%	State
Massachusetts	25	2012	2012	150	2813560	5.331324016	4.478134482	6.184513551	0.435300783	5.237783165	4.385491232	6.090075098	0.434842823	0.11%	State
Massachusetts	25	2013	2013	142	2852385	4.978290098	4.159463201	5.797116994	0.417768825	4.836982079	4.027840654	5.646123503	0.412827257	0.10%	State
Massachusetts	25	2014	2014	161	2888146	5.57451043	4.713417813	6.435603047	0.439332968	5.448823647	4.592456065	6.305191229	0.436922236	0.11%	State
Massachusetts	25	2015	2015	179	2928369	6.112617638	5.217135791	7.008099484	0.456878493	5.921797214	5.037510032	6.806084397	0.45116693	0.13%	State
Massachusetts	25	2016	2016	181	2952084	6.131261848	5.238024964	7.024498731	0.455733104	5.869293279	4.998925622	6.739660936	0.444065131	0.13%	State
Massachusetts	25	2017	2017	276	2985033	9.246128937	8.15528788	10.33697	0.55655156	8.848885947	7.787769321	9.910002573	0.541386034	0.19%	State
Massachusetts	25	2018	2018	245	2999798	8.167216593	7.144519309	9.189913876	0.521784328	7.763921507	6.776712401	8.751130614	0.503678116	0.17%	State
Massachusetts	25	2019	2019	259	3006155	8.615656877	7.566369172	9.664944582	0.53535087	8.104746389	7.104089498	9.105403279	0.51053923	0.18%	State
Massachusetts	25	2020	2020	277	3012376	9.195399246	8.112503178	10.27829532	0.552497994	8.555138759	7.535190331	9.575087187	0.520381851	0.19%	State
Michigan	26	1999	1999	106	3394605	3.122601893	2.528145835	3.717057952	0.303293907	3.221537295	2.607659174	3.835415415	0.313203123	0.07%	State
Michigan	26	2000	2000	72	3449996	2.086958941	1.632920154	2.628170004	0.24595047	2.149428535	1.681798863	2.706839838	0.253523801	0.05%	State
Michigan	26	2001	2001	48	3536662	1.35721197	1.00069953	1.79945949	0.195896674	1.438821072	1.060871553	1.907660919	0.207911451	0.03%	State
Michigan	26	2002	2002	68	3611367	1.882943495	1.462180941	2.387082786	0.228340439	1.961528914	1.523205663	2.486708666	0.238193966	0.05%	State
Michigan	26	2003	2003	73	3687068	1.979892966	1.551919303	2.489418421	0.231728944	2.063482143	1.617439843	2.594519272	0.241800764	0.05%	State
Michigan	26	2004	2004	81	3759821	2.15435788	1.710861767	2.677672953	0.239373098	2.2627156	1.796912967	2.812351846	0.251961882	0.06%	State
Michigan	26	2005	2005	74	3829044	1.932597275	1.517514032	2.426201945	0.22465987	2.02316004	1.588625727	2.539895346	0.235843704	0.05%	State
Michigan	26	2006	2006	56	3898237	1.436546829	1.085153109	1.865470981	0.191966645	1.451782325	1.09666185	1.885255491	0.194723705	0.04%	State
Michigan	26	2007	2007	77	3962778	1.943081343	1.533440935	2.428521355	0.22143467	2.035462984	1.60372093	2.547687243	0.2329503	0.05%	State
Michigan	26	2008	2008	104	4020434	2.586785407	2.089621257	3.083949556	0.253655178	2.666071888	2.151424704	3.180719072	0.262575094	0.07%	State
Michigan	26	2009	2009	102	4079968	2.500019608	2.014843507	2.985195709	0.247538827	2.58339989	2.079761879	3.087037901	0.256958169	0.07%	State
Michigan	26	2010	2010	115	4123560	2.788852351	2.279131179	3.298573523	0.260061823	2.93609796	2.396474745	3.475721174	0.275317967	0.08%	State
Michigan	26	2011	2011	108	4175319	2.58662871	2.098787721	3.074469699	0.248898464	2.662321869	2.155439549	3.169204189	0.258613429	0.08%	State
Michigan	26	2012	2012	141	4218234	3.342631063	2.790890442	3.894371685	0.281500317	3.472407946	2.892785569	4.052030322	0.295725702	0.10%	State
Michigan	26	2013	2013	181	4256915	4.251905429	3.632463812	4.871347047	0.316041642	4.270502283	3.641619157	4.899385408	0.320858738	0.13%	State
Michigan	26	2014	2014	211	4292184	4.915912272	4.252598572	5.579225973	0.338425358	4.939465156	4.264567238	5.614363073	0.344335672	0.15%	State
Michigan	26	2015	2015	215	4328985	4.966522175	4.302642733	5.630401618	0.338714001	5.00252418	4.324047216	5.681001144	0.346161716	0.15%	State
Michigan	26	2016	2016	263	4352627	6.042328001	5.312059625	6.772596377	0.372585906	5.933451454	5.205173706	6.661729202	0.37157028	0.19%	State
Michigan	26	2017	2017	287	4389918	6.537707538	5.781326537	7.294088539	0.385908674	6.374587764	5.626434738	7.12274079	0.381710728	0.20%	State
Michigan	26	2018	2018	311	4409468	7.053005034	6.269124155	7.836885912	0.399939224	6.739444499	5.981438762	7.497450235	0.386737621	0.22%	State
Michigan	26	2019	2019	281	4419615	6.358019873	5.614616046	7.1014237	0.379287667	5.997361469	5.287448412	6.707274526	0.362200539	0.20%	State
Michigan	26	2020	2020	284	4422879	6.421156898	5.674346797	7.167966999	0.381025561	6.013831776	5.306521588	6.721141964	0.360872545	0.20%	State
Minnesota	27	1999	1999	22	1631473	1.348474661	0.845075585	2.041604121	0.287495764	1.227285664	0.769127653	1.858122768	0.2625869	0.02%	State
Minnesota	27	2000	2000	18	1664831	Unreliable	0.640778554	1.708746413	0.254839121	NA	0.596429527	1.590482094	0.238031606	0.01%	State
Minnesota	27	2001	2001	20	1718277	1.163956685	0.710979662	1.797637983	0.260268627	1.120687025	0.684549255	1.730811454	0.251626976	0.01%	State
Minnesota	27	2002	2002	20	1762457	1.134779458	0.693157337	1.752576091	0.253744401	1.118363504	0.683129979	1.727222962	0.252215465	0.01%	State
Minnesota	27	2003	2003	19	1807982	Unreliable	0.632712604	1.641099303	0.241091944	NA	0.626791989	1.625742696	0.240095984	0.01%	State
Minnesota	27	2004	2004	25	1853648	1.348691877	0.872805948	1.990938948	0.269738375	1.345601827	0.870806222	1.986377416	0.270982005	0.02%	State
Minnesota	27	2005	2005	22	1899875	1.157970919	0.725688795	1.753179551	0.246880229	1.192044509	0.747042374	1.804767308	0.25612355	0.02%	State
Minnesota	27	2006	2006	40	1950643	2.050605877	1.464973345	2.792351035	0.324229258	2.15225945	1.530471695	2.942203235	0.342560346	0.03%	State
Minnesota	27	2007	2007	55	1998199	2.752478607	2.073552234	3.582736254	0.37114414	2.830587918	2.126422562	3.693294504	0.385369154	0.04%	State
Minnesota	27	2008	2008	46	2044909	2.249488853	1.646918274	3.000503201	0.331669037	2.228898714	1.625781011	2.982444791	0.332310505	0.03%	State
Minnesota	27	2009	2009	46	2089226	2.201772331	1.611983577	2.936856041	0.32463362	2.226516752	1.624043584	2.979257535	0.33126599	0.03%	State
Minnesota	27	2010	2010	47	2120383	2.216580684	1.628654823	2.947586827	0.323321523	2.321503249	1.699642174	3.096560324	0.342506696	0.03%	State
Minnesota	27	2011	2011	56	2162731	2.589318783	1.955945515	3.362437585	0.346012277	2.722842126	2.051225888	3.544160226	0.367807976	0.04%	State
Minnesota	27	2012	2012	47	2192301	2.143866194	1.575227124	2.850891826	0.312715024	2.267544034	1.660137013	3.024586285	0.335594189	0.03%	State
Minnesota	27	2013	2013	62	2223334	2.788604861	2.137995461	3.574852002	0.354153171	2.977798726	2.272387986	3.83302252	0.383040265	0.04%	State
Minnesota	27	2014	2014	63	2250471	2.799413989	2.151153692	3.58165424	0.352693011	2.766594299	2.116223311	3.553801041	0.354558162	0.04%	State
Minnesota	27	2015	2015	69	2278068	3.028882369	2.356652216	3.833232371	0.364634588	3.013158228	2.335167495	3.826590423	0.367723611	0.05%	State
Minnesota	27	2016	2016	88	2298959	3.827819461	3.070026042	4.71598841	0.408046926	3.727231876	2.977163733	4.608796759	0.403282636	0.06%	State
Minnesota	27	2017	2017	92	2320923	3.963940208	3.19549076	4.861415911	0.413269335	3.808234062	3.05831661	4.686374754	0.402572503	0.06%	State
Minnesota	27	2018	2018	120	2335738	5.137562518	4.21833595	6.056789086	0.468993147	4.827986766	3.95396409	5.702009443	0.445929937	0.08%	State
Minnesota	27	2019	2019	115	2350164	4.893275533	3.998926952	5.787624114	0.456300296	4.707049162	3.835340675	5.578757648	0.444749228	0.08%	State
Minnesota	27	2020	2020	113	2361937	4.784208893	3.902090285	5.666327501	0.450060514	4.396783931	3.575226595	5.218341267	0.419161906	0.08%	State
Mississippi	28	1999	1999	57	935733	6.091481224	4.613626964	7.892244903	0.806836398	6.06615887	4.594448067	7.859436756	0.804002835	0.04%	State
Mississippi	28	2000	2000	49	951327	5.150700022	3.810539383	6.809482964	0.735814289	5.197580698	3.845222176	6.871461561	0.743165991	0.03%	State
Mississippi	28	2001	2001	53	973445	5.444580844	4.078372173	7.121620636	0.747870695	5.684598905	4.258162502	7.43556906	0.781287247	0.04%	State
Mississippi	28	2002	2002	60	992808	6.043464597	4.611828269	7.77914763	0.780207925	6.344829751	4.841803031	8.167064856	0.819828119	0.04%	State
Mississippi	28	2003	2003	66	1012610	6.517810411	5.040874572	8.292284295	0.802287001	6.941007044	5.368174848	8.830696212	0.855762436	0.05%	State
Mississippi	28	2004	2004	76	1034455	7.346863808	5.788520525	9.195702085	0.842743076	7.888094162	6.21495051	9.873133059	0.906884764	0.05%	State
Mississippi	28	2005	2005	93	1057707	8.792605135	7.096775383	10.77155677	0.91175068	9.36486275	7.549390457	11.48516133	0.97467256	0.07%	State
Mississippi	28	2006	2006	108	1074846	10.04795106	8.152896555	11.94300556	0.966864541	10.90357975	8.838978203	12.9681813	1.053368136	0.08%	State
Mississippi	28	2007	2007	123	1094813	11.23479535	9.24930088	13.22028982	1.013007382	12.27951131	10.10126719	14.45775543	1.11134904	0.09%	State
Mississippi	28	2008	2008	156	1114735	13.9943574	11.7982846	16.19043021	1.120445307	15.10527652	12.72403233	17.48652071	1.214920504	0.11%	State
Mississippi	28	2009	2009	153	1131321	13.52401308	11.38104384	15.66698232	1.093351655	14.75995429	12.40771738	17.1121912	1.200120872	0.11%	State
Mississippi	28	2010	2010	152	1144708	13.27849548	11.1675202	15.38947076	1.077028203	14.49149064	12.1729105	16.81007079	1.182949054	0.11%	State
Mississippi	28	2011	2011	146	1159155	12.59538198	10.55227557	14.63848839	1.04240123	13.84619973	11.58663002	16.10576945	1.152841691	0.10%	State
Mississippi	28	2012	2012	145	1169916	12.39405222	10.376683	14.41142145	1.029270014	13.34210333	11.15538351	15.52882314	1.115673374	0.10%	State
Mississippi	28	2013	2013	195	1179900	16.52682431	14.20714378	18.84650483	1.183510471	17.35827998	14.9015641	19.81499587	1.253426472	0.14%	State
Mississippi	28	2014	2014	227	1191116	19.0577576	16.57853831	21.53697688	1.264907798	19.98750828	17.36485021	22.61016635	1.338090852	0.16%	State
Mississippi	28	2015	2015	236	1201162	19.6476412	17.14089429	22.15438811	1.278952506	20.06422783	17.47671211	22.65174355	1.320161081	0.17%	State
Mississippi	28	2016	2016	205	1211733	16.91791839	14.60198499	19.23385179	1.181598674	16.86611838	14.53189022	19.20034655	1.190932737	0.14%	State
Mississippi	28	2017	2017	260	1220466	21.30333823	18.71383141	23.89284506	1.321176952	21.14090719	18.54155883	23.74025555	1.326198145	0.18%	State
Mississippi	28	2018	2018	260	1229161	21.15263989	18.58145106	23.72382872	1.311831037	21.0294767	18.44387211	23.61508128	1.319186013	0.18%	State
Mississippi	28	2019	2019	187	1234644	15.1460664	12.97518986	17.31694293	1.107590069	14.92875516	12.76107063	17.0964397	1.105961497	0.13%	State
Mississippi	28	2020	2020	151	1239149	12.18578234	10.24211913	14.12944555	0.991664903	11.55186926	9.6834605	13.42027803	0.953269777	0.11%	State
Missouri	29	1999	1999	62	1974680	3.139749225	2.407214333	4.025001519	0.39874855	2.999309885	2.299540896	3.844965307	0.381636763	0.04%	State
Missouri	29	2000	2000	47	2005239	2.343860258	1.722174763	3.116841933	0.341887157	2.26593322	1.664917093	3.013215337	0.330741963	0.03%	State
Missouri	29	2001	2001	87	2055168	4.233230568	3.390648356	5.221689906	0.453849956	4.113541173	3.294781938	5.074053037	0.441510157	0.06%	State
Missouri	29	2002	2002	73	2096636	3.481767937	2.72914898	4.377800915	0.407510114	3.432933521	2.690870611	4.316398962	0.40209584	0.05%	State
Missouri	29	2003	2003	68	2140298	3.177127671	2.467166722	4.027771834	0.385283323	3.160798219	2.454486249	4.007070333	0.383710394	0.05%	State
Missouri	29	2004	2004	73	2182589	3.344651696	2.621671785	4.20539781	0.391461871	3.280679053	2.571527469	4.124961808	0.384438301	0.05%	State
Missouri	29	2005	2005	50	2231156	2.240990769	1.663308168	2.95447741	0.316923954	2.298796703	1.706212889	3.030687597	0.325509441	0.04%	State
Missouri	29	2006	2006	39	2283563	1.707857414	1.214457407	2.334692321	0.273476055	1.75056831	1.244829125	2.393079397	0.281131088	0.03%	State
Missouri	29	2007	2007	53	2330532	2.274158862	1.703504179	2.974645274	0.312379744	2.306223131	1.727522561	3.016585979	0.317852921	0.04%	State
Missouri	29	2008	2008	61	2375412	2.567975576	1.964295878	3.298667347	0.328795581	2.651595356	2.02825832	3.406080299	0.340401969	0.04%	State
Missouri	29	2009	2009	58	2418408	2.398271921	1.8211038	3.10031806	0.314908531	2.493053625	1.888213885	3.230050138	0.328774369	0.04%	State
Missouri	29	2010	2010	103	2450144	4.20383455	3.391970943	5.015698158	0.414216126	4.380635743	3.530034748	5.231236739	0.4339801	0.07%	State
Missouri	29	2011	2011	132	2483308	5.315490467	4.408688508	6.222292425	0.46265406	5.392134495	4.466702181	6.317566809	0.472159344	0.09%	State
Missouri	29	2012	2012	178	2502466	7.112983753	6.068028035	8.157939471	0.533140673	7.056389586	6.011900859	8.100878314	0.532902412	0.13%	State
Missouri	29	2013	2013	167	2522916	6.619324623	5.615375936	7.62327331	0.512218718	6.661495721	5.642693619	7.680297823	0.519796991	0.12%	State
Missouri	29	2014	2014	225	2543030	8.847713161	7.691611975	10.00381435	0.589847544	8.697157095	7.549021523	9.845292668	0.585783455	0.16%	State
Missouri	29	2015	2015	321	2565355	12.51288808	11.14402152	13.88175464	0.698401308	12.21653111	10.86661228	13.56644995	0.688734101	0.23%	State
Missouri	29	2016	2016	471	2583540	18.2307996	16.58433903	19.87726017	0.840030904	17.62918418	16.01969832	19.23867004	0.821166253	0.33%	State
Missouri	29	2017	2017	536	2603172	20.59026449	18.84711111	22.33341787	0.889363968	19.64905984	17.96662584	21.33149385	0.858384696	0.38%	State
Missouri	29	2018	2018	542	2615193	20.72504783	18.98022245	22.46987321	0.89021703	19.70902282	18.02962598	21.38841966	0.856835122	0.38%	State
Missouri	29	2019	2019	611	2625713	23.26986994	21.42472952	25.11501035	0.941398172	21.56424398	19.83607472	23.29241324	0.88171901	0.43%	State
Missouri	29	2020	2020	814	2635382	30.88736282	28.76546387	33.00926177	1.082601507	28.30278133	26.33513935	30.27042332	1.003898972	0.57%	State
Montana	30	1999	1999	12	334192	Unreliable	1.85537655	6.272322497	1.036560305	NA	1.85559453	6.273059406	1.036727191	0.01%	State
Montana	30	2000	2000	13	341156	Unreliable	2.028977946	6.516194937	1.056862924	NA	2.036817068	6.541370789	1.061382747	0.01%	State
Montana	30	2001	2001	10	351601	Unreliable	1.363875529	5.230474316	0.899393819	NA	1.360007293	5.215639596	0.897255287	0.01%	State
Montana	30	2002	2002	14	360762	Unreliable	2.121603717	6.511112589	1.037153965	NA	2.184986332	6.705631172	1.068916266	0.01%	State
Montana	30	2003	2003	NA	370556	Suppressed	Suppressed	Suppressed	Suppressed	NA	NA	NA	NA	Suppressed	State
Montana	30	2004	2004	NA	380879	Suppressed	Suppressed	Suppressed	Suppressed	NA	NA	NA	NA	Suppressed	State
Montana	30	2005	2005	NA	391600	Suppressed	Suppressed	Suppressed	Suppressed	NA	NA	NA	NA	Suppressed	State
Montana	30	2006	2006	NA	402857	Suppressed	Suppressed	Suppressed	Suppressed	NA	NA	NA	NA	Suppressed	State
Montana	30	2007	2007	21	413236	5.081841853	3.145761744	7.768154275	1.108948808	5.365644596	3.321441318	8.201977985	1.176219729	0.01%	State
Montana	30	2008	2008	16	422292	Unreliable	2.165667358	6.152861053	0.947211882	NA	2.171024032	6.168079858	0.956842661	0.01%	State
Montana	30	2009	2009	16	430261	Unreliable	2.125556348	6.038901969	0.929668271	NA	2.240476116	6.365399646	0.987736247	0.01%	State
Montana	30	2010	2010	22	435432	5.052453655	3.166322181	7.649465358	1.077186739	5.271212482	3.30341615	7.98066841	1.134814919	0.02%	State
Montana	30	2011	2011	21	441441	4.757147614	2.944769516	7.271823415	1.038094716	4.851619565	3.003249543	7.416234183	1.068671353	0.01%	State
Montana	30	2012	2012	20	445453	4.489811495	2.742511556	6.93415467	1.003952371	4.228113905	2.582658817	6.529983677	0.954726704	0.01%	State
Montana	30	2013	2013	24	448766	5.347998734	3.426569749	7.957394277	1.09165567	5.413267512	3.46838876	8.054508996	1.113587956	0.02%	State
Montana	30	2014	2014	20	452628	4.418639589	2.69903762	6.824235354	0.988037849	4.391319551	2.643881762	6.857572438	0.996400902	0.01%	State
Montana	30	2015	2015	22	457360	4.810215148	3.014513731	7.282713836	1.025541315	4.539280137	2.844721469	6.87251552	0.976285334	0.02%	State
Montana	30	2016	2016	19	463188	Unreliable	2.469694811	6.405774761	0.941064739	NA	2.182910372	5.661927177	0.840354883	0.01%	State
Montana	30	2017	2017	34	465439	7.304931473	5.058884193	10.20791124	1.252785412	7.095934437	4.88448647	9.965317445	1.236921721	0.02%	State
Montana	30	2018	2018	25	470567	5.312739737	3.438139521	7.8426664	1.062547947	5.132713904	3.288632452	7.637067671	1.039949499	0.02%	State
Montana	30	2019	2019	32	474245	6.747567186	4.615335955	9.525540596	1.192812628	6.305033281	4.283954863	8.949490339	1.12706017	0.02%	State
Montana	30	2020	2020	43	478604	8.984463147	6.502055979	12.10198201	1.370117785	8.063124851	5.811174711	10.89900649	1.241093703	0.03%	State
Nebraska	31	1999	1999	20	592183	3.377334371	2.062977154	5.21602275	0.755194924	3.028067434	1.849634431	4.676607907	0.681234545	0.01%	State
Nebraska	31	2000	2000	21	599489	3.502983374	2.168416768	5.354695416	0.764413641	3.09549127	1.916171006	4.73179891	0.679552002	0.01%	State
Nebraska	31	2001	2001	29	613614	4.726098166	3.165162464	6.787480403	0.877614397	4.244480974	2.842613798	6.09579624	0.792790834	0.02%	State
Nebraska	31	2002	2002	21	624896	3.360559197	2.080253354	5.136984394	0.733334138	3.165190863	1.959316448	4.838342405	0.693378813	0.01%	State
Nebraska	31	2003	2003	19	636527	Unreliable	1.797147647	4.661354507	0.684794038	NA	1.592760421	4.131224823	0.609831611	0.01%	State
Nebraska	31	2004	2004	29	648291	4.473299799	2.995858341	6.424418972	0.830670919	4.186824059	2.803999808	6.012991108	0.781872701	0.02%	State
Nebraska	31	2005	2005	23	662380	3.472327063	2.201142848	5.210192035	0.724030243	3.471571019	2.200663585	5.209057599	0.728007669	0.02%	State
Nebraska	31	2006	2006	17	675496	Unreliable	1.466060495	4.029439109	0.610381945	NA	1.401814088	3.852859094	0.587502251	0.01%	State
Nebraska	31	2007	2007	20	687809	2.907783992	1.776161696	4.490839754	0.650200267	2.807839461	1.715112578	4.33648342	0.632046818	0.01%	State
Nebraska	31	2008	2008	21	698885	3.004786195	1.860022751	4.593146226	0.655698104	2.957326822	1.830644449	4.520599353	0.649717453	0.01%	State
Nebraska	31	2009	2009	40	710443	5.630289833	4.02233536	7.666878272	0.890226988	5.421925254	3.855531048	7.411934481	0.865413504	0.03%	State
Nebraska	31	2010	2010	39	718579	5.427378201	3.859408638	7.419388822	0.869076051	4.906485368	3.472123435	6.734543686	0.793474014	0.03%	State
Nebraska	31	2011	2011	21	728221	2.883739964	1.785092712	4.408113746	0.629283651	2.563703134	1.565986785	3.959434394	0.5668107	0.01%	State
Nebraska	31	2012	2012	26	733777	3.543310842	2.314596942	5.191765346	0.694900428	3.294463722	2.132012198	4.863287347	0.654101803	0.02%	State
Nebraska	31	2013	2013	30	738955	4.059787132	2.739138378	5.795589718	0.74121233	3.944347783	2.641608597	5.664753956	0.728752023	0.02%	State
Nebraska	31	2014	2014	17	744877	Unreliable	1.329505408	3.654120076	0.553528385	NA	1.256995061	3.45482678	0.530111573	0.01%	State
Nebraska	31	2015	2015	29	751903	3.856880475	2.583029992	5.539136032	0.716204724	3.529180785	2.34510534	5.100654405	0.663291803	0.02%	State
Nebraska	31	2016	2016	33	757599	4.355866362	2.99836061	6.117248043	0.758259006	4.114518398	2.814330584	5.808465622	0.726985789	0.02%	State
Nebraska	31	2017	2017	32	763137	4.193218256	2.868161287	5.919566212	0.741263266	3.541381446	2.406191624	5.026707652	0.632447786	0.02%	State
Nebraska	31	2018	2018	46	766685	5.999856525	4.392674958	8.002968625	0.884630583	5.727592235	4.161668518	7.689006196	0.860424376	0.03%	State
Nebraska	31	2019	2019	45	770559	5.839916217	4.259693288	7.814275091	0.87056331	5.063488174	3.679130507	6.797479699	0.762667314	0.03%	State
Nebraska	31	2020	2020	40	772901	5.175307057	3.697291115	7.047319126	0.818287895	4.591669362	3.265136084	6.276949768	0.733759535	0.03%	State
Nevada	32	1999	1999	20	652251	3.06630423	1.872990612	4.735661578	0.68564647	4.013161976	2.416204431	6.267034005	0.931866711	0.01%	State
Nevada	32	2000	2000	12	678178	Unreliable	0.914290938	3.090869949	0.510795339	NA	1.123666573	4.027552336	0.677320842	0.01%	State
Nevada	32	2001	2001	21	724579	2.898234699	1.794065243	4.430270543	0.632446661	3.790310743	2.315235511	5.853831718	0.854034386	0.01%	State
Nevada	32	2002	2002	43	762215	5.641452871	4.082719443	7.598980603	0.860313497	7.192216958	5.161278733	9.757033447	1.128464883	0.03%	State
Nevada	32	2003	2003	31	799823	3.875857534	2.633451401	5.5014697	0.696124563	4.548559851	3.068913332	6.493342101	0.832191111	0.02%	State
Nevada	32	2004	2004	40	841241	4.754879993	3.396933816	6.474815184	0.751812539	6.007546675	4.25130048	8.245838415	0.974232866	0.03%	State
Nevada	32	2005	2005	38	876081	4.337498473	3.06947417	5.953563654	0.703635167	5.520840477	3.866741462	7.643161974	0.918101432	0.03%	State
Nevada	32	2006	2006	29	910745	3.184206337	2.132526668	4.573061614	0.591292273	4.174461153	2.773887692	6.033265216	0.795534292	0.02%	State
Nevada	32	2007	2007	31	944192	3.283230529	2.230790983	4.660283078	0.589685611	3.785255938	2.553912181	5.403679967	0.693415898	0.02%	State
Nevada	32	2008	2008	20	971475	2.058725134	1.257531074	3.179536272	0.460344935	2.466740603	1.485150515	3.852111461	0.562598484	0.01%	State
Nevada	32	2009	2009	23	997431	2.305923919	1.461748231	3.460015781	0.480818375	2.709126205	1.697782301	4.101644166	0.577951053	0.02%	State
Nevada	32	2010	2010	24	1016385	2.361309937	1.512938503	3.513440281	0.482000372	2.855422336	1.810080773	4.284532661	0.600185134	0.02%	State
Nevada	32	2011	2011	13	1041163	Unreliable	0.664831539	2.135149828	0.346300366	NA	0.846251295	2.717791201	0.446294265	0.01%	State
Nevada	32	2012	2012	21	1068877	1.964678817	1.216175481	3.003227687	0.428728067	2.239904093	1.368200617	3.459352679	0.498898311	0.01%	State
Nevada	32	2013	2013	21	1096954	1.914392035	1.185046957	2.926358808	0.417754591	2.232932306	1.363942041	3.448585313	0.494786265	0.01%	State
Nevada	32	2014	2014	16	1131253	Unreliable	0.808434541	2.296837224	0.353590222	NA	0.896910697	2.643105395	0.407904942	0.01%	State
Nevada	32	2015	2015	12	1165510	Unreliable	0.532000583	1.798491647	0.297217666	NA	0.584174217	1.97487086	0.332943266	0.01%	State
Nevada	32	2016	2016	15	1196521	Unreliable	0.701646691	2.067682055	0.323687035	NA	0.746761398	2.291779327	0.359384389	0.01%	State
Nevada	32	2017	2017	18	1226123	Unreliable	0.870049742	2.320137539	0.346020806	NA	0.963522282	2.648222484	0.396875125	0.01%	State
Nevada	32	2018	2018	29	1248081	2.32356714	1.556139385	3.33703742	0.431475586	2.422524142	1.609743067	3.501225692	0.458520939	0.02%	State
Nevada	32	2019	2019	25	1273676	1.96282257	1.270240626	2.897518678	0.392564514	1.994574533	1.277963794	2.967767338	0.407285261	0.02%	State
Nevada	32	2020	2020	41	1304767	3.142323495	2.254994187	4.262907477	0.490748481	3.152930155	2.252484832	4.293408051	0.500264111	0.03%	State
New Hampshire	33	1999	1999	NA	429441	Suppressed	Suppressed	Suppressed	Suppressed	NA	NA	NA	NA	Suppressed	State
New Hampshire	33	2000	2000	NA	441615	Suppressed	Suppressed	Suppressed	Suppressed	NA	NA	NA	NA	Suppressed	State
New Hampshire	33	2001	2001	NA	457387	Suppressed	Suppressed	Suppressed	Suppressed	NA	NA	NA	NA	Suppressed	State
New Hampshire	33	2002	2002	13	471504	Unreliable	1.468063898	4.714782907	0.764691556	NA	1.621000901	5.205950063	0.845637314	0.01%	State
New Hampshire	33	2003	2003	NA	485630	Suppressed	Suppressed	Suppressed	Suppressed	NA	NA	NA	NA	Suppressed	State
New Hampshire	33	2004	2004	10	501955	Unreliable	0.955344603	3.663754719	0.629992262	NA	1.068149515	4.096362522	0.704859556	0.01%	State
New Hampshire	33	2005	2005	NA	515952	Suppressed	Suppressed	Suppressed	Suppressed	NA	NA	NA	NA	Suppressed	State
New Hampshire	33	2006	2006	13	532974	Unreliable	1.29874628	4.171008342	0.676496654	NA	1.462759387	4.697747127	0.763953939	0.01%	State
New Hampshire	33	2007	2007	NA	547185	Suppressed	Suppressed	Suppressed	Suppressed	NA	NA	NA	NA	Suppressed	State
New Hampshire	33	2008	2008	13	561254	Unreliable	1.233306132	3.960843041	0.642409903	NA	1.343817554	4.315757676	0.704591406	0.01%	State
New Hampshire	33	2009	2009	NA	573452	Suppressed	Suppressed	Suppressed	Suppressed	NA	NA	NA	NA	Suppressed	State
New Hampshire	33	2010	2010	15	582472	Unreliable	1.441331086	4.247457389	0.664921807	NA	1.68588039	4.968119531	0.783276018	0.01%	State
New Hampshire	33	2011	2011	13	593931	Unreliable	1.165451879	3.742924683	0.607065682	NA	1.360895463	4.370604495	0.713460546	0.01%	State
New Hampshire	33	2012	2012	24	603466	3.977026046	2.548160128	5.917496595	0.811807042	4.352685017	2.788852344	6.476447091	0.897448609	0.02%	State
New Hampshire	33	2013	2013	28	611566	4.57841018	3.04230778	6.617084665	0.865238195	4.829637481	3.182779397	7.026881054	0.923582909	0.02%	State
New Hampshire	33	2014	2014	21	618693	3.394252077	2.10110992	5.188487667	0.740686527	3.697264716	2.288680804	5.651675817	0.816183909	0.01%	State
New Hampshire	33	2015	2015	22	626378	3.512256178	2.201095824	5.317590975	0.748815533	3.70417256	2.292956898	5.662235216	0.799833578	0.02%	State
New Hampshire	33	2016	2016	41	633906	6.467835925	4.641448417	8.774330895	1.010106268	6.700134174	4.786642855	9.123706707	1.060958664	0.03%	State
New Hampshire	33	2017	2017	49	641512	7.638204741	5.65082025	10.09808858	1.091172106	7.595676853	5.580999524	10.10065512	1.105539939	0.03%	State
New Hampshire	33	2018	2018	43	648402	6.631688366	4.799352871	8.932817912	1.011322995	6.915315979	4.983937379	9.347501762	1.066671333	0.03%	State
New Hampshire	33	2019	2019	34	651451	5.219118552	3.614396171	7.293196265	0.895071447	5.122909125	3.526354496	7.194459887	0.891637146	0.02%	State
New Hampshire	33	2020	2020	26	655958	3.963668406	2.589187113	5.807685858	0.777339329	3.781689529	2.447320379	5.582530083	0.750680864	0.02%	State
New Jersey	34	1999	1999	101	2981438	3.387627044	2.726947325	4.048306764	0.33708149	3.347226193	2.694209931	4.000242455	0.333171562	0.07%	State
New Jersey	34	2000	2000	116	3026018	3.833420687	3.135809303	4.531032071	0.355924175	3.772912674	3.086224682	4.459600666	0.350351016	0.08%	State
New Jersey	34	2001	2001	103	3096112	3.326753037	2.684275392	3.969230683	0.327794717	3.290183324	2.654598169	3.925768479	0.32427814	0.07%	State
New Jersey	34	2002	2002	128	3155869	4.055935148	3.353280232	4.758590064	0.358497406	4.069049997	3.363701843	4.774398151	0.359871507	0.09%	State
New Jersey	34	2003	2003	169	3214113	5.258060311	4.465306603	6.050814019	0.404466178	5.300380915	4.500315193	6.100446637	0.408196797	0.12%	State
New Jersey	34	2004	2004	114	3269768	3.486485891	2.846468821	4.126502962	0.326539322	3.527335655	2.878836076	4.175835235	0.330867132	0.08%	State
New Jersey	34	2005	2005	141	3324499	4.24124056	3.541173858	4.941307261	0.357176889	4.368889972	3.646360031	5.091419913	0.368637725	0.10%	State
New Jersey	34	2006	2006	174	3379506	5.148681494	4.383653242	5.913709746	0.390320537	5.281237095	4.493675018	6.068799172	0.401817386	0.12%	State
New Jersey	34	2007	2007	153	3434786	4.454425982	3.748592749	5.160259215	0.360118997	4.578847938	3.850095905	5.307599971	0.371812262	0.11%	State
New Jersey	34	2008	2008	221	3494138	6.324878983	5.490982476	7.15877549	0.425457402	6.434656508	5.581733678	7.287579339	0.435164709	0.16%	State
New Jersey	34	2009	2009	224	3561194	6.290025199	5.466296026	7.113754373	0.420269987	6.473261887	5.619744052	7.326779723	0.435468283	0.16%	State
New Jersey	34	2010	2010	328	3611354	9.082466022	8.099535251	10.06539679	0.501495292	9.246415419	8.237187732	10.25564311	0.514912085	0.23%	State
New Jersey	34	2011	2011	499	3669695	13.59786031	12.40476161	14.79095902	0.608723829	13.8735206	12.6435438	15.1034974	0.627539185	0.35%	State
New Jersey	34	2012	2012	667	3720352	17.92841108	16.56779701	19.28902514	0.694190849	18.23985331	16.83904078	19.64066585	0.714700274	0.47%	State
New Jersey	34	2013	2013	681	3763787	18.09347872	16.73452525	19.4524322	0.693343611	18.28346866	16.89198768	19.67494964	0.709939275	0.48%	State
New Jersey	34	2014	2014	781	3806903	20.5153638	19.07653283	21.95419477	0.734097434	20.85930647	19.3751587	22.34345424	0.75721825	0.55%	State
New Jersey	34	2015	2015	918	3847236	23.86128639	22.31770838	25.4048644	0.787539803	23.87891211	22.31093787	25.44688634	0.799986854	0.65%	State
New Jersey	34	2016	2016	981	3864713	25.3835149	23.79506571	26.97196408	0.810433259	25.277484	23.67174119	26.88322681	0.819256536	0.69%	State
New Jersey	34	2017	2017	834	3914641	21.3046356	19.85870597	22.75056522	0.737719197	20.87898776	19.44071379	22.31726173	0.733813249	0.59%	State
New Jersey	34	2018	2018	914	3893732	23.47362376	21.95180437	24.99544315	0.776438464	22.67027715	21.18234083	24.15821348	0.759151188	0.64%	State
New Jersey	34	2019	2019	948	3900007	24.30764868	22.76027625	25.85502111	0.789475727	22.99587822	21.51589667	24.47585977	0.755092626	0.67%	State
New Jersey	34	2020	2020	1169	3907079	29.92005025	28.2048646	31.6352359	0.875094719	28.25374245	26.61619288	29.89129203	0.835484477	0.82%	State
New Mexico	35	1999	1999	NA	602122	Suppressed	Suppressed	Suppressed	Suppressed	NA	NA	NA	NA	Suppressed	State
New Mexico	35	2000	2000	16	616796	Unreliable	1.482733351	4.212582442	0.648512636	NA	1.670240955	4.745308869	0.732359983	0.01%	State
New Mexico	35	2001	2001	NA	637642	Suppressed	Suppressed	Suppressed	Suppressed	NA	NA	NA	NA	Suppressed	State
New Mexico	35	2002	2002	NA	657734	Suppressed	Suppressed	Suppressed	Suppressed	NA	NA	NA	NA	Suppressed	State
New Mexico	35	2003	2003	NA	677722	Suppressed	Suppressed	Suppressed	Suppressed	NA	NA	NA	NA	Suppressed	State
New Mexico	35	2004	2004	NA	697863	Suppressed	Suppressed	Suppressed	Suppressed	NA	NA	NA	NA	Suppressed	State
New Mexico	35	2005	2005	NA	721657	Suppressed	Suppressed	Suppressed	Suppressed	NA	NA	NA	NA	Suppressed	State
New Mexico	35	2006	2006	NA	747607	Suppressed	Suppressed	Suppressed	Suppressed	NA	NA	NA	NA	Suppressed	State
New Mexico	35	2007	2007	NA	769606	Suppressed	Suppressed	Suppressed	Suppressed	NA	NA	NA	NA	Suppressed	State
New Mexico	35	2008	2008	NA	789141	Suppressed	Suppressed	Suppressed	Suppressed	NA	NA	NA	NA	Suppressed	State
New Mexico	35	2009	2009	10	807305	Unreliable	0.594001028	2.277999021	0.391707925	NA	0.632178171	2.424408689	0.419690468	0.01%	State
New Mexico	35	2010	2010	11	821200	Unreliable	0.66867998	2.396746225	0.403875401	NA	0.746175052	2.674511414	0.453144465	0.01%	State
New Mexico	35	2011	2011	NA	835059	Suppressed	Suppressed	Suppressed	Suppressed	NA	NA	NA	NA	Suppressed	State
New Mexico	35	2012	2012	13	841386	Unreliable	0.822687803	2.642115509	0.428525228	NA	0.904186113	2.903852644	0.472910792	0.01%	State
New Mexico	35	2013	2013	13	844846	Unreliable	0.81931855	2.631294934	0.426770237	NA	0.798638475	2.564879524	0.421019647	0.01%	State
New Mexico	35	2014	2014	19	852310	Unreliable	1.342156023	3.481219275	0.511421776	NA	1.397983081	3.626020794	0.536162943	0.01%	State
New Mexico	35	2015	2015	24	859699	2.791674761	1.788681853	4.15378871	0.569848224	2.581725764	1.654163331	3.841401398	0.531774585	0.02%	State
New Mexico	35	2016	2016	30	867398	3.458619918	2.333530859	4.937387451	0.631454716	3.479429102	2.347570815	4.967093808	0.639127128	0.02%	State
New Mexico	35	2017	2017	42	872947	4.811288658	3.467543849	6.503466992	0.742397958	4.637848509	3.328212847	6.291751666	0.725217952	0.03%	State
New Mexico	35	2018	2018	68	881201	7.716741129	5.992358157	9.782821399	0.935792317	7.191116208	5.57304315	9.132429939	0.878254724	0.05%	State
New Mexico	35	2019	2019	53	886183	5.980706017	4.479967456	7.822883084	0.821513151	5.414588699	4.031540308	7.119209513	0.758546229	0.04%	State
New Mexico	35	2020	2020	54	892772	6.048576792	4.543872344	7.892062027	0.823107045	5.714651464	4.267987446	7.494022491	0.790526432	0.04%	State
New York	36	1999	1999	163	6589879	2.473490029	2.093762194	2.853217864	0.193738691	2.414861685	2.043993668	2.785729703	0.189218376	0.11%	State
New York	36	2000	2000	135	6689275	2.018155929	1.677713324	2.358598534	0.173695207	1.982659264	1.6478272	2.317491328	0.170832686	0.09%	State
New York	36	2001	2001	126	6832428	1.844146766	1.522139049	2.166154483	0.164289652	1.810475079	1.493980863	2.126969296	0.161476641	0.09%	State
New York	36	2002	2002	162	6948923	2.331296519	1.972295171	2.690297867	0.183163953	2.308118911	1.952485009	2.663752813	0.181445868	0.11%	State
New York	36	2003	2003	138	7060109	1.954644043	1.628518956	2.28076913	0.166390351	1.951798189	1.625740062	2.277856315	0.166356187	0.10%	State
New York	36	2004	2004	135	7165968	1.883904589	1.566108835	2.201700344	0.162140691	1.896146657	1.575778375	2.216514939	0.163453205	0.09%	State
New York	36	2005	2005	160	7269898	2.200856188	1.859829989	2.541882388	0.173992959	2.182585782	1.84344709	2.521724474	0.173029945	0.11%	State
New York	36	2006	2006	133	7360237	1.80700703	1.499899763	2.114114297	0.156687381	1.792324844	1.486247699	2.098401988	0.156161808	0.09%	State
New York	36	2007	2007	160	7465214	2.143274124	1.811170358	2.475377891	0.169440697	2.1318279	1.799662118	2.463993681	0.169472338	0.11%	State
New York	36	2008	2008	170	7578702	2.243128177	1.905929624	2.580326729	0.172040078	2.219739809	1.884376851	2.555102768	0.17110355	0.12%	State
New York	36	2009	2009	206	7706001	2.673241283	2.308184333	3.038298233	0.186253546	2.748818994	2.370784072	3.126853916	0.19287496	0.14%	State
New York	36	2010	2010	199	7800302	2.551183275	2.196720043	2.905646506	0.180848587	2.571232395	2.210821419	2.931643372	0.183883152	0.14%	State
New York	36	2011	2011	256	7918540	3.2329192	2.836886598	3.628951802	0.20205745	3.253035079	2.850227955	3.655842203	0.205513839	0.18%	State
New York	36	2012	2012	275	8012781	3.432016924	3.026378445	3.837655403	0.206958407	3.419841329	3.010763592	3.828919067	0.208713131	0.19%	State
New York	36	2013	2013	254	8104921	3.133898529	2.748487495	3.519309563	0.196638283	3.055444849	2.674239347	3.43665035	0.194492603	0.18%	State
New York	36	2014	2014	323	8186593	3.945475242	3.515192297	4.375758188	0.219532115	3.868296026	3.440836138	4.295755914	0.21809178	0.23%	State
New York	36	2015	2015	352	8267204	4.25778776	3.812983694	4.702591826	0.22694085	4.127978489	3.690944976	4.565012001	0.222976282	0.25%	State
New York	36	2016	2016	366	8306345	4.406270146	3.954844063	4.85769623	0.23031943	4.289927318	3.843832335	4.736022302	0.227599482	0.26%	State
New York	36	2017	2017	488	8419604	5.795997056	5.281747037	6.310247076	0.262372459	5.46711488	4.975164106	5.959065654	0.250995293	0.34%	State
New York	36	2018	2018	653	8363284	7.807937648	7.209063153	8.406812142	0.305548211	7.161406093	6.605772473	7.717039714	0.283486541	0.46%	State
New York	36	2019	2019	853	8365106	10.19712123	9.512801381	10.88144108	0.349142781	9.286321694	8.655838395	9.916804994	0.321675153	0.60%	State
New York	36	2020	2020	987	8357776	11.80936173	11.07260532	12.54611813	0.375896125	10.66089867	9.987173869	11.33462347	0.343737142	0.69%	State
North Carolina	37	1999	1999	71	2727589	2.603031468	2.032993607	3.283359773	0.308923	2.802365851	2.188675753	3.534792189	0.333615434	0.05%	State
North Carolina	37	2000	2000	91	2777910	3.27584407	2.637513094	4.022015832	0.343401767	3.540240603	2.846778274	4.351557542	0.372144607	0.06%	State
North Carolina	37	2001	2001	132	2877330	4.587586408	3.804962045	5.370210771	0.399298144	4.996949063	4.142026686	5.851871441	0.436184886	0.09%	State
North Carolina	37	2002	2002	113	2963475	3.81309105	3.110028403	4.516153698	0.358705432	4.247618721	3.46243385	5.032803592	0.400604526	0.08%	State
North Carolina	37	2003	2003	153	3052437	5.012388462	4.218142387	5.806634538	0.405227589	5.563969414	4.679664235	6.448274593	0.451176112	0.11%	State
North Carolina	37	2004	2004	147	3136593	4.686613788	3.928984823	5.444242753	0.38654539	5.204481349	4.360105854	6.048856844	0.430803824	0.10%	State
North Carolina	37	2005	2005	157	3236565	4.850821782	4.092031842	5.609611721	0.387137724	5.474192002	4.615370243	6.333013761	0.438174367	0.11%	State
North Carolina	37	2006	2006	175	3355316	5.215604134	4.442849411	5.988358856	0.394262614	5.748521624	4.892855062	6.604188185	0.436564572	0.12%	State
North Carolina	37	2007	2007	172	3470664	4.955824015	4.21518306	5.696464971	0.377878039	5.470844969	4.64872487	6.292965069	0.41944903	0.12%	State
North Carolina	37	2008	2008	119	3575798	3.327928479	2.7299899	3.925867058	0.305070703	3.653500376	2.992552	4.314448752	0.337218559	0.08%	State
North Carolina	37	2009	2009	151	3672771	4.111337189	3.455568473	4.767105905	0.334575876	4.465470125	3.746346908	5.184593343	0.366899601	0.11%	State
North Carolina	37	2010	2010	201	3741486	5.372197036	4.629502933	6.114891139	0.378925563	5.902215296	5.080298426	6.724132167	0.419345342	0.14%	State
North Carolina	37	2011	2011	212	3835951	5.526660794	4.782698456	6.270623133	0.379572622	6.015249762	5.198447842	6.832051683	0.416735674	0.15%	State
North Carolina	37	2012	2012	155	3913545	3.960603494	3.337081771	4.584125217	0.318123328	4.214639311	3.545329704	4.883948918	0.341484493	0.11%	State
North Carolina	37	2013	2013	147	3993561	3.68092537	3.085874059	4.27597668	0.303597608	3.860912555	3.23033968	4.49148543	0.321720855	0.10%	State
North Carolina	37	2014	2014	167	4073519	4.099649468	3.477858283	4.721440652	0.3172404	4.189574527	3.547349693	4.831799362	0.327665732	0.12%	State
North Carolina	37	2015	2015	213	4159738	5.120514802	4.432845091	5.808184512	0.350851893	5.304717885	4.583675787	6.025759984	0.367878622	0.15%	State
North Carolina	37	2016	2016	315	4256143	7.401067116	6.58374145	8.218392783	0.417002891	7.648271201	6.79370774	8.502834663	0.436001766	0.22%	State
North Carolina	37	2017	2017	365	4337632	8.414729511	7.551453249	9.278005774	0.440447073	8.517020298	7.632031575	9.402009021	0.451524859	0.26%	State
North Carolina	37	2018	2018	369	4410088	8.367179975	7.513447112	9.220912837	0.435577991	8.387050491	7.522490677	9.251610304	0.441101946	0.26%	State
North Carolina	37	2019	2019	363	4477286	8.107590179	7.273535454	8.941644903	0.425538125	8.048857359	7.212432623	8.885282096	0.426747314	0.26%	State
North Carolina	37	2020	2020	453	4545544	9.965803873	9.048064622	10.88354312	0.468234312	9.811647408	8.897374315	10.7259205	0.466465864	0.32%	State
North Dakota	38	1999	1999	NA	230394	Suppressed	Suppressed	Suppressed	Suppressed	NA	NA	NA	NA	Suppressed	State
North Dakota	38	2000	2000	NA	233342	Suppressed	Suppressed	Suppressed	Suppressed	NA	NA	NA	NA	Suppressed	State
North Dakota	38	2001	2001	NA	237859	Suppressed	Suppressed	Suppressed	Suppressed	NA	NA	NA	NA	Suppressed	State
North Dakota	38	2002	2002	NA	241863	Suppressed	Suppressed	Suppressed	Suppressed	NA	NA	NA	NA	Suppressed	State
North Dakota	38	2003	2003	NA	245892	Suppressed	Suppressed	Suppressed	Suppressed	NA	NA	NA	NA	Suppressed	State
North Dakota	38	2004	2004	NA	251154	Suppressed	Suppressed	Suppressed	Suppressed	NA	NA	NA	NA	Suppressed	State
North Dakota	38	2005	2005	NA	255557	Suppressed	Suppressed	Suppressed	Suppressed	NA	NA	NA	NA	Suppressed	State
North Dakota	38	2006	2006	NA	259985	Suppressed	Suppressed	Suppressed	Suppressed	NA	NA	NA	NA	Suppressed	State
North Dakota	38	2007	2007	NA	264140	Suppressed	Suppressed	Suppressed	Suppressed	NA	NA	NA	NA	Suppressed	State
North Dakota	38	2008	2008	NA	268472	Suppressed	Suppressed	Suppressed	Suppressed	NA	NA	NA	NA	Suppressed	State
North Dakota	38	2009	2009	NA	272610	Suppressed	Suppressed	Suppressed	Suppressed	NA	NA	NA	NA	Suppressed	State
North Dakota	38	2010	2010	10	275953	Unreliable	1.737759691	6.664323272	1.145947919	NA	1.588964489	6.093692401	1.064448872	0.01%	State
North Dakota	38	2011	2011	12	279220	Unreliable	2.220657546	7.507198625	1.240635203	NA	2.011206499	6.799124291	1.146465104	0.01%	State
North Dakota	38	2012	2012	NA	281765	Suppressed	Suppressed	Suppressed	Suppressed	NA	NA	NA	NA	Suppressed	State
North Dakota	38	2013	2013	12	284252	Unreliable	2.18134613	7.374301676	1.218672732	NA	2.078206464	7.025625692	1.179526921	0.01%	State
North Dakota	38	2014	2014	14	286959	Unreliable	2.667259086	8.185705972	1.303899647	NA	2.085888564	6.401504287	1.035111359	0.01%	State
North Dakota	38	2015	2015	11	289733	Unreliable	1.89526219	6.793178547	1.144717651	NA	1.59146732	5.704288153	0.975294243	0.01%	State
North Dakota	38	2016	2016	16	290562	Unreliable	3.147500361	8.942339329	1.376642507	NA	2.755411488	8.119919844	1.253230841	0.01%	State
North Dakota	38	2017	2017	29	290783	9.973072704	6.679166251	14.32302783	1.851953108	8.478075756	5.587136704	12.33517632	1.620417603	0.02%	State
North Dakota	38	2018	2018	21	291465	7.20498173	4.460027791	11.01360712	1.572255912	6.594653459	4.028212172	10.18491469	1.489992184	0.01%	State
North Dakota	38	2019	2019	23	291922	7.878816944	4.994460849	11.82208604	1.642846899	6.4350409	4.032775782	9.742716273	1.382546435	0.02%	State
North Dakota	38	2020	2020	29	292351	9.919582967	6.643343105	14.24620747	1.842020314	8.895856562	5.862458433	12.94302651	1.705709895	0.02%	State
Ohio	39	1999	1999	153	4032781	3.793907976	3.192738186	4.395077766	0.306719281	3.766727996	3.169341138	4.364114855	0.304789214	0.11%	State
Ohio	39	2000	2000	185	4083047	4.530929965	3.878013596	5.183846333	0.333120596	4.50217706	3.853212773	5.151141347	0.331104228	0.13%	State
Ohio	39	2001	2001	200	4170208	4.795923848	4.131242714	5.460604982	0.339123028	4.843304949	4.171823133	5.514786765	0.342592763	0.14%	State
Ohio	39	2002	2002	204	4246786	4.803632677	4.144442422	5.462822931	0.336321558	4.845558082	4.180282399	5.510833765	0.339426369	0.14%	State
Ohio	39	2003	2003	193	4327087	4.460275469	3.831002468	5.08954847	0.321057654	4.523906609	3.885218755	5.162594463	0.32586115	0.14%	State
Ohio	39	2004	2004	200	4400723	4.544707767	3.914843406	5.174572129	0.321359368	4.619651891	3.978941146	5.260362635	0.326893237	0.14%	State
Ohio	39	2005	2005	177	4475537	3.954832683	3.372196364	4.537469001	0.297263428	4.030666646	3.435692992	4.6256403	0.303557987	0.12%	State
Ohio	39	2006	2006	139	4555329	3.051371262	2.544095954	3.55864657	0.258813933	3.109552323	2.591688147	3.6274165	0.264216417	0.10%	State
Ohio	39	2007	2007	147	4628578	3.175921417	2.662508073	3.689334761	0.261945584	3.289342386	2.756498425	3.822186347	0.271859164	0.10%	State
Ohio	39	2008	2008	163	4697533	3.469906438	2.937209704	4.002603172	0.271784048	3.507819622	2.967474112	4.048165132	0.275686485	0.11%	State
Ohio	39	2009	2009	230	4765872	4.82597938	4.202276693	5.449682068	0.318215657	4.998378081	4.349704645	5.647051517	0.330955835	0.16%	State
Ohio	39	2010	2010	234	4816472	4.858327838	4.235834139	5.480821538	0.317598826	4.890436285	4.25985551	5.52101706	0.321724885	0.16%	State
Ohio	39	2011	2011	333	4875028	6.830729998	6.09705947	7.564400526	0.374321698	6.867033532	6.123468451	7.610598613	0.379369939	0.23%	State
Ohio	39	2012	2012	343	4909262	6.986793534	6.247380808	7.72620626	0.377251391	6.993933611	6.246800075	7.741067148	0.38119058	0.24%	State
Ohio	39	2013	2013	462	4943130	9.346304872	8.494039139	10.1985706	0.434829455	9.241203075	8.388713555	10.0936926	0.434943633	0.32%	State
Ohio	39	2014	2014	453	4978400	9.099309015	8.261364265	9.937253765	0.427522832	8.934718972	8.102150142	9.767287802	0.424780015	0.32%	State
Ohio	39	2015	2015	564	5015487	11.24516921	10.31709541	12.17324302	0.473507043	11.08954401	10.16259161	12.01649641	0.472934898	0.40%	State
Ohio	39	2016	2016	626	5039686	12.42140879	11.44834848	13.39446911	0.496459343	12.02503003	11.07069209	12.97936797	0.486907114	0.44%	State
Ohio	39	2017	2017	784	5074827	15.44880249	14.36738632	16.53021867	0.551742946	14.73485057	13.69089339	15.77880776	0.532631216	0.55%	State
Ohio	39	2018	2018	852	5091447	16.73394617	15.61028689	17.85760544	0.573295549	15.76535856	14.69500471	16.83571241	0.546098901	0.60%	State
Ohio	39	2019	2019	842	5098584	16.51438909	15.39890717	17.62987102	0.569123432	15.36728213	14.31734163	16.41722264	0.535683931	0.59%	State
Ohio	39	2020	2020	967	5104575	18.94379062	17.74977579	20.13780545	0.609191238	17.609895	16.48433473	18.73545527	0.574265443	0.68%	State
Oklahoma	40	1999	1999	58	1208161	4.800684677	3.645351903	6.205989103	0.63036078	4.608338326	3.499295625	5.957337204	0.605354981	0.04%	State
Oklahoma	40	2000	2000	44	1226040	3.588789925	2.60761476	4.817771035	0.541030438	3.507751791	2.548732451	4.708981392	0.529066358	0.03%	State
Oklahoma	40	2001	2001	44	1251833	3.51484583	2.55388698	4.718504785	0.529882946	3.474740563	2.524746493	4.664665468	0.523971564	0.03%	State
Oklahoma	40	2002	2002	38	1274812	2.980831683	2.109415349	4.091429952	0.483554752	3.021770725	2.138386271	4.147622062	0.490305697	0.03%	State
Oklahoma	40	2003	2003	23	1298215	1.771663399	1.123075146	2.658363214	0.369417356	1.82837529	1.15902538	2.743458838	0.381338533	0.02%	State
Oklahoma	40	2004	2004	32	1320991	2.422423771	1.656937859	3.419735638	0.428228069	2.505331356	1.713646647	3.536776275	0.443593462	0.02%	State
Oklahoma	40	2005	2005	35	1346276	2.59976409	1.810839679	3.615647906	0.439440336	2.739755597	1.908349364	3.810342494	0.463201949	0.02%	State
Oklahoma	40	2006	2006	36	1378984	2.610617672	1.828450511	3.614191318	0.435102945	2.802808212	1.963058844	3.880263745	0.467195667	0.03%	State
Oklahoma	40	2007	2007	51	1404468	3.63126821	2.703733371	4.774464068	0.508479255	3.830281111	2.851912407	5.036130211	0.537419168	0.04%	State
Oklahoma	40	2008	2008	53	1430277	3.705575913	2.775735749	4.846967406	0.508999997	3.896108041	2.91845765	5.09618724	0.5367416	0.04%	State
Oklahoma	40	2009	2009	40	1455636	2.747939732	1.963155624	3.741924492	0.434487421	2.837694135	2.027277067	3.864144857	0.450844974	0.03%	State
Oklahoma	40	2010	2010	31	1472807	2.104824325	1.430122888	2.987629744	0.378037609	2.162569854	1.469358087	3.069594902	0.39088855	0.02%	State
Oklahoma	40	2011	2011	47	1491906	3.150332528	2.314738328	4.189280692	0.459523227	3.279664165	2.409766042	4.361264609	0.480701833	0.03%	State
Oklahoma	40	2012	2012	35	1502320	2.329730018	1.622750147	3.240095319	0.393796247	2.50115342	1.742153403	3.47850413	0.424909382	0.02%	State
Oklahoma	40	2013	2013	36	1515740	2.37507752	1.663480544	3.28810482	0.395846253	2.406803028	1.676434581	3.347285379	0.404331187	0.03%	State
Oklahoma	40	2014	2014	54	1528295	3.533349255	2.654357961	4.610243441	0.480827931	3.584855967	2.685308059	4.689063302	0.491546792	0.04%	State
Oklahoma	40	2015	2015	44	1543749	2.850204275	2.070958426	3.826256729	0.429684462	2.898619393	2.106136851	3.891251604	0.439412666	0.03%	State
Oklahoma	40	2016	2016	67	1554608	4.309768122	3.340027197	5.473233124	0.526521977	4.327912943	3.34720787	5.506187242	0.532885191	0.05%	State
Oklahoma	40	2017	2017	94	1562899	6.014464146	4.860288477	7.360200499	0.620344611	5.970179435	4.81280045	7.321887761	0.620825678	0.07%	State
Oklahoma	40	2018	2018	94	1573307	5.974676271	4.828135895	7.311510087	0.616240805	5.52996322	4.463399214	6.774592043	0.574390945	0.07%	State
Oklahoma	40	2019	2019	91	1582362	5.750896445	4.630276764	7.060835637	0.602857754	5.440915591	4.369490493	6.695536317	0.575985365	0.06%	State
Oklahoma	40	2020	2020	69	1594305	4.327904636	3.367369481	5.477222991	0.521018492	4.174241315	3.24146535	5.291852684	0.507880001	0.05%	State
Oregon	41	1999	1999	10	1227503	Unreliable	0.390662996	1.498195931	0.257618732	NA	0.390321515	1.496886345	0.257466671	0.01%	State
Oregon	41	2000	2000	14	1249720	Unreliable	0.612452389	1.879590628	0.299399656	NA	0.618454342	1.89801037	0.302792359	0.01%	State
Oregon	41	2001	2001	16	1289134	Unreliable	0.709425087	2.015542217	0.31028582	NA	0.712737317	2.024952568	0.312034561	0.01%	State
Oregon	41	2002	2002	NA	1325897	Suppressed	Suppressed	Suppressed	Suppressed	NA	NA	NA	NA	Suppressed	State
Oregon	41	2003	2003	12	1360023	Unreliable	0.455912878	1.541268052	0.254709046	NA	0.453691893	1.533759746	0.254140892	0.01%	State
Oregon	41	2004	2004	NA	1392076	Suppressed	Suppressed	Suppressed	Suppressed	NA	NA	NA	NA	Suppressed	State
Oregon	41	2005	2005	10	1428875	Unreliable	0.335606684	1.287054501	0.221312407	NA	0.336597012	1.29085242	0.223498125	0.01%	State
Oregon	41	2006	2006	23	1468959	1.565734646	0.99253485	2.349369179	0.326478242	1.576730168	0.999505021	2.36586785	0.330067104	0.02%	State
Oregon	41	2007	2007	20	1502864	1.330792407	0.812887926	2.055302409	0.297574229	1.354986704	0.827666529	2.092668566	0.305898394	0.01%	State
Oregon	41	2008	2008	25	1533646	1.630102383	1.054920757	2.406357139	0.326020477	1.717157386	1.111258403	2.534867734	0.346677608	0.02%	State
Oregon	41	2009	2009	35	1562180	2.240458846	1.560569205	3.115940545	0.378706665	2.309842669	1.599635343	3.227774145	0.394800672	0.02%	State
Oregon	41	2010	2010	34	1582174	2.148941899	1.488206733	3.002931409	0.368540495	2.249366393	1.548351357	3.158942682	0.390402574	0.02%	State
Oregon	41	2011	2011	29	1612269	1.798707288	1.204630245	2.583249445	0.334011558	1.861154965	1.236718862	2.689890047	0.349378169	0.02%	State
Oregon	41	2012	2012	23	1634896	1.406817314	0.891795564	2.110915312	0.293341688	1.351846422	0.847188634	2.046709002	0.287307841	0.02%	State
Oregon	41	2013	2013	36	1657502	2.171943081	1.521207214	3.00688144	0.361990513	2.242430368	1.561942448	3.118682459	0.380937308	0.03%	State
Oregon	41	2014	2014	20	1686767	1.185700218	0.724261264	1.831219131	0.265130629	1.153990237	0.694782902	1.802094234	0.261792598	0.01%	State
Oregon	41	2015	2015	21	1721254	1.220040738	0.755229617	1.864966472	0.266234716	1.271202515	0.776488632	1.963270588	0.280808259	0.01%	State
Oregon	41	2016	2016	43	1752419	2.453751072	1.775779651	3.305178157	0.37419353	2.336891113	1.6769998	3.170249853	0.363112626	0.03%	State
Oregon	41	2017	2017	53	1771869	2.991191787	2.240612032	3.912538681	0.410871791	2.859184147	2.13538168	3.749448315	0.398294121	0.04%	State
Oregon	41	2018	2018	39	1795850	2.171673581	1.544277083	2.968742935	0.347746081	2.031781613	1.437810576	2.788782806	0.329021007	0.03%	State
Oregon	41	2019	2019	31	1815157	1.70784125	1.160392737	2.424144027	0.306737343	1.595404411	1.083997527	2.264548929	0.288130124	0.02%	State
Oregon	41	2020	2020	82	1833778	4.471642696	3.556431585	5.550471213	0.493810327	4.229003348	3.353345915	5.263375277	0.471891789	0.06%	State
Pennsylvania	42	1999	1999	382	4700361	8.127035349	7.312037357	8.942033341	0.415815302	7.306515836	6.572457251	8.040574421	0.374519686	0.27%	State
Pennsylvania	42	2000	2000	406	4755822	8.536904872	7.706493101	9.367316642	0.423679475	7.660469951	6.91417917	8.406760732	0.380760602	0.29%	State
Pennsylvania	42	2001	2001	361	4836753	7.463684832	6.693746817	8.233622846	0.392825517	6.758823236	6.060127616	7.457518855	0.356477357	0.25%	State
Pennsylvania	42	2002	2002	386	4913995	7.855115848	7.071478703	8.638752992	0.39981487	7.217931568	6.4962256	7.939637537	0.368217331	0.27%	State
Pennsylvania	42	2003	2003	396	4994136	7.929299482	7.148313391	8.710285574	0.398462291	7.264126926	6.547103453	7.981150399	0.365828303	0.28%	State
Pennsylvania	42	2004	2004	410	5069806	8.087094457	7.304283927	8.869904986	0.399393127	7.440832378	6.719045763	8.162618992	0.368258477	0.29%	State
Pennsylvania	42	2005	2005	403	5149367	7.826204658	7.062096654	8.590312662	0.389851022	7.256109119	6.545353793	7.966864444	0.362630268	0.28%	State
Pennsylvania	42	2006	2006	343	5234680	6.552454018	5.859007466	7.245900571	0.353799261	6.0945638	5.446765683	6.742361917	0.330509243	0.24%	State
Pennsylvania	42	2007	2007	365	5312433	6.870674887	6.165804869	7.575544904	0.35962756	6.403325498	5.742738813	7.063912182	0.337034023	0.26%	State
Pennsylvania	42	2008	2008	427	5385603	7.928545791	7.176514914	8.680576669	0.383689223	7.501475941	6.785552795	8.217399087	0.365266911	0.30%	State
Pennsylvania	42	2009	2009	425	5463372	7.779078562	7.039490719	8.518666405	0.377340736	7.307814052	6.607920444	8.007707661	0.357088576	0.30%	State
Pennsylvania	42	2010	2010	411	5522055	7.442881319	6.723306007	8.16245663	0.367130261	6.984487535	6.30313772	7.665837349	0.347627456	0.29%	State
Pennsylvania	42	2011	2011	536	5592199	9.584780513	8.773341566	10.39621946	0.413999463	8.952730227	8.186148694	9.719311759	0.391113027	0.38%	State
Pennsylvania	42	2012	2012	427	5633959	7.57903989	6.860160013	8.297919767	0.366775447	7.00810352	6.335159423	7.681047617	0.343338825	0.30%	State
Pennsylvania	42	2013	2013	551	5672358	9.713773355	8.902684866	10.52486184	0.413820658	8.922805314	8.166995443	9.678615185	0.385617281	0.39%	State
Pennsylvania	42	2014	2014	609	5706968	10.6711655	9.823627297	11.51870369	0.432417448	9.749464759	8.963948582	10.53498094	0.400773559	0.43%	State
Pennsylvania	42	2015	2015	664	5745321	11.55723066	10.67815589	12.43630542	0.448507532	10.58107668	9.763001895	11.39915146	0.417385092	0.47%	State
Pennsylvania	42	2016	2016	621	5762946	10.77573866	9.928204284	11.62327303	0.432415497	9.916539461	9.122331623	10.7107473	0.40520808	0.44%	State
Pennsylvania	42	2017	2017	639	5790613	11.03510112	10.17947909	11.89072315	0.436541854	9.950689608	9.166529103	10.73485011	0.40008189	0.45%	State
Pennsylvania	42	2018	2018	715	5798216	12.33137917	11.427491	13.23526734	0.461167434	10.95717767	10.14341765	11.77093768	0.415183679	0.50%	State
Pennsylvania	42	2019	2019	694	5802342	11.9606876	11.07080547	12.85056972	0.454021492	10.70588897	9.896729113	11.51504884	0.412836664	0.49%	State
Pennsylvania	42	2020	2020	774	5799147	13.34679049	12.40649915	14.28708182	0.479740477	11.86453878	11.01495697	12.71412059	0.433460108	0.54%	State
Rhode Island	44	1999	1999	NA	376846	Suppressed	Suppressed	Suppressed	Suppressed	NA	NA	NA	NA	Suppressed	State
Rhode Island	44	2000	2000	NA	383254	Suppressed	Suppressed	Suppressed	Suppressed	NA	NA	NA	NA	Suppressed	State
Rhode Island	44	2001	2001	NA	391944	Suppressed	Suppressed	Suppressed	Suppressed	NA	NA	NA	NA	Suppressed	State
Rhode Island	44	2002	2002	NA	399733	Suppressed	Suppressed	Suppressed	Suppressed	NA	NA	NA	NA	Suppressed	State
Rhode Island	44	2003	2003	NA	407152	Suppressed	Suppressed	Suppressed	Suppressed	NA	NA	NA	NA	Suppressed	State
Rhode Island	44	2004	2004	NA	413963	Suppressed	Suppressed	Suppressed	Suppressed	NA	NA	NA	NA	Suppressed	State
Rhode Island	44	2005	2005	NA	418295	Suppressed	Suppressed	Suppressed	Suppressed	NA	NA	NA	NA	Suppressed	State
Rhode Island	44	2006	2006	NA	424290	Suppressed	Suppressed	Suppressed	Suppressed	NA	NA	NA	NA	Suppressed	State
Rhode Island	44	2007	2007	12	428747	Unreliable	1.446195542	4.889037124	0.807959383	NA	1.297908997	4.387736712	0.739832707	0.01%	State
Rhode Island	44	2008	2008	13	434184	Unreliable	1.594250364	5.12003897	0.830420116	NA	1.503370442	4.828172176	0.795753365	0.01%	State
Rhode Island	44	2009	2009	NA	440508	Suppressed	Suppressed	Suppressed	Suppressed	NA	NA	NA	NA	Suppressed	State
Rhode Island	44	2010	2010	11	444820	Unreliable	1.234476867	4.424729104	0.745610537	NA	1.06503575	3.817402177	0.656251182	0.01%	State
Rhode Island	44	2011	2011	NA	449782	Suppressed	Suppressed	Suppressed	Suppressed	NA	NA	NA	NA	Suppressed	State
Rhode Island	44	2012	2012	14	453226	Unreliable	1.688768959	5.182760918	0.825561064	NA	1.427237592	4.583666566	0.731733341	0.01%	State
Rhode Island	44	2013	2013	NA	457796	Suppressed	Suppressed	Suppressed	Suppressed	NA	NA	NA	NA	Suppressed	State
Rhode Island	44	2014	2014	10	461161	Unreliable	1.03985376	3.987848062	0.685720965	NA	1.002087129	3.843012706	0.673709375	0.01%	State
Rhode Island	44	2015	2015	NA	464632	Suppressed	Suppressed	Suppressed	Suppressed	NA	NA	NA	NA	Suppressed	State
Rhode Island	44	2016	2016	19	467616	Unreliable	2.44630851	6.345116506	0.932153507	NA	2.24602824	5.989421272	0.891725447	0.01%	State
Rhode Island	44	2017	2017	NA	469933	Suppressed	Suppressed	Suppressed	Suppressed	NA	NA	NA	NA	Suppressed	State
Rhode Island	44	2018	2018	18	470782	Unreliable	2.265991478	6.042656686	0.901190081	NA	1.881083767	5.1701226	0.773308597	0.01%	State
Rhode Island	44	2019	2019	10	471767	Unreliable	1.016476354	3.898195508	0.670304973	NA	0.888048592	3.405673942	0.591978597	0.01%	State
Rhode Island	44	2020	2020	13	472377	Unreliable	1.465350769	4.706069517	0.76327833	NA	1.296184015	4.381905201	0.712877661	0.01%	State
South Carolina	45	1999	1999	46	1377173	3.340175853	2.445442947	4.455326963	0.492482062	3.607195487	2.640936032	4.811493772	0.534739405	0.03%	State
South Carolina	45	2000	2000	39	1408565	2.768775314	1.968876126	3.784998917	0.443358879	3.034971191	2.158168014	4.148896668	0.488143364	0.03%	State
South Carolina	45	2001	2001	54	1454963	3.711434586	2.788141004	4.842605619	0.505062275	4.109719588	3.087344646	5.362279924	0.561524998	0.04%	State
South Carolina	45	2002	2002	57	1494214	3.814714626	2.889226711	4.942420564	0.505271296	4.288370699	3.239392343	5.568792423	0.571585717	0.04%	State
South Carolina	45	2003	2003	57	1534787	3.713870394	2.812848297	4.811764759	0.491914151	4.247063424	3.20818924	5.515151621	0.565971621	0.04%	State
South Carolina	45	2004	2004	53	1578421	3.357786041	2.515216789	4.392051297	0.461227384	3.804862678	2.841661691	4.98958277	0.526050069	0.04%	State
South Carolina	45	2005	2005	49	1627019	3.011642765	2.228043434	3.981542318	0.430234681	3.409262188	2.513717196	4.520170272	0.49007124	0.03%	State
South Carolina	45	2006	2006	61	1687481	3.614855515	2.765075281	4.643426504	0.462834822	3.974738613	3.033162783	5.116283542	0.513087799	0.04%	State
South Carolina	45	2007	2007	76	1741874	4.363116965	3.437656225	5.461095349	0.50048384	4.813712124	3.786273409	6.034036285	0.556203554	0.05%	State
South Carolina	45	2008	2008	98	1795665	5.457588136	4.430742928	6.651053509	0.551299654	6.104825932	4.944909005	7.455030284	0.622450815	0.07%	State
South Carolina	45	2009	2009	129	1842781	7.000289237	5.79226068	8.208317793	0.6163411	7.923277792	6.54587323	9.300682354	0.70275743	0.09%	State
South Carolina	45	2010	2010	136	1875097	7.252958114	6.0339635	8.471952727	0.621936027	8.059295595	6.693232079	9.425359111	0.696971182	0.10%	State
South Carolina	45	2011	2011	132	1923152	6.86373204	5.692806103	8.034657977	0.597411192	7.50642637	6.212013892	8.800838847	0.660414529	0.09%	State
South Carolina	45	2012	2012	144	1958920	7.350989321	6.150327732	8.55165091	0.612582443	7.979219196	6.661400728	9.297037664	0.672356361	0.10%	State
South Carolina	45	2013	2013	186	1997999	9.309313969	7.971433613	10.64719432	0.682592018	9.596037324	8.197566433	10.99450822	0.713505557	0.13%	State
South Carolina	45	2014	2014	149	2042078	7.296489164	6.124895866	8.468082463	0.597751683	7.679747708	6.429557823	8.929937593	0.637851982	0.10%	State
South Carolina	45	2015	2015	181	2088671	8.665797533	7.403315164	9.928279903	0.644123658	8.873204807	7.559992932	10.18641668	0.670006058	0.13%	State
South Carolina	45	2016	2016	225	2140521	10.51145959	9.137962206	11.88495698	0.700763973	10.67314086	9.255368654	12.09091307	0.723353167	0.16%	State
South Carolina	45	2017	2017	212	2182247	9.714757312	8.40702126	11.02249336	0.667212271	9.816707574	8.474189986	11.15922516	0.684957953	0.15%	State
South Carolina	45	2018	2018	217	2224672	9.754246918	8.456410521	11.05208332	0.662161427	9.286145692	8.029117672	10.54317371	0.641340827	0.15%	State
South Carolina	45	2019	2019	304	2266774	13.41112965	11.90353482	14.91872448	0.769181038	12.87389496	11.40464509	14.34314483	0.749617282	0.21%	State
South Carolina	45	2020	2020	374	2311380	16.18080973	14.54089782	17.82072165	0.836689753	15.63267324	14.02323514	17.24211134	0.821141887	0.26%	State
South Dakota	46	1999	1999	NA	263289	Suppressed	Suppressed	Suppressed	Suppressed	NA	NA	NA	NA	Suppressed	State
South Dakota	46	2000	2000	NA	268162	Suppressed	Suppressed	Suppressed	Suppressed	NA	NA	NA	NA	Suppressed	State
South Dakota	46	2001	2001	NA	275007	Suppressed	Suppressed	Suppressed	Suppressed	NA	NA	NA	NA	Suppressed	State
South Dakota	46	2002	2002	NA	280561	Suppressed	Suppressed	Suppressed	Suppressed	NA	NA	NA	NA	Suppressed	State
South Dakota	46	2003	2003	NA	286669	Suppressed	Suppressed	Suppressed	Suppressed	NA	NA	NA	NA	Suppressed	State
South Dakota	46	2004	2004	NA	293569	Suppressed	Suppressed	Suppressed	Suppressed	NA	NA	NA	NA	Suppressed	State
South Dakota	46	2005	2005	0	300299	Unreliable	0	0	0	NA	0	0	0	0.00%	State
South Dakota	46	2006	2006	0	307989	Unreliable	0	0	0	NA	0	0	0	0.00%	State
South Dakota	46	2007	2007	0	315438	Unreliable	0	0	0	NA	0	0	0	0.00%	State
South Dakota	46	2008	2008	NA	322008	Suppressed	Suppressed	Suppressed	Suppressed	NA	NA	NA	NA	Suppressed	State
South Dakota	46	2009	2009	0	327107	Unreliable	0	0	0	NA	0	0	0	0.00%	State
South Dakota	46	2010	2010	0	331303	Unreliable	0	0	0	NA	0	0	0	0.00%	State
South Dakota	46	2011	2011	NA	336777	Suppressed	Suppressed	Suppressed	Suppressed	NA	NA	NA	NA	Suppressed	State
South Dakota	46	2012	2012	0	341405	Unreliable	0	0	0	NA	0	0	0	0.00%	State
South Dakota	46	2013	2013	NA	345700	Suppressed	Suppressed	Suppressed	Suppressed	NA	NA	NA	NA	Suppressed	State
South Dakota	46	2014	2014	NA	349440	Suppressed	Suppressed	Suppressed	Suppressed	NA	NA	NA	NA	Suppressed	State
South Dakota	46	2015	2015	NA	353430	Suppressed	Suppressed	Suppressed	Suppressed	NA	NA	NA	NA	Suppressed	State
South Dakota	46	2016	2016	NA	356704	Suppressed	Suppressed	Suppressed	Suppressed	NA	NA	NA	NA	Suppressed	State
South Dakota	46	2017	2017	NA	357408	Suppressed	Suppressed	Suppressed	Suppressed	NA	NA	NA	NA	Suppressed	State
South Dakota	46	2018	2018	NA	361196	Suppressed	Suppressed	Suppressed	Suppressed	NA	NA	NA	NA	Suppressed	State
South Dakota	46	2019	2019	12	364234	Unreliable	1.702345196	5.754981688	0.951064869	NA	1.475018798	4.98647759	0.836272132	0.01%	State
South Dakota	46	2020	2020	NA	367778	Suppressed	Suppressed	Suppressed	Suppressed	NA	NA	NA	NA	Suppressed	State
Tennessee	47	1999	1999	67	1988886	3.368719977	2.610724295	4.278139622	0.411554648	3.545936305	2.748065177	4.50319727	0.43385516	0.05%	State
Tennessee	47	2000	2000	47	2023478	2.322733432	1.706651617	3.088747691	0.338805492	2.446448328	1.797552373	3.253262521	0.357378091	0.03%	State
Tennessee	47	2001	2001	34	2080115	1.634525014	1.131957608	2.284085255	0.280318727	1.727450777	1.196311487	2.413939716	0.296702994	0.02%	State
Tennessee	47	2002	2002	58	2128280	2.72520533	2.069357415	3.522954686	0.357836991	2.975351709	2.259303567	3.846326415	0.391659194	0.04%	State
Tennessee	47	2003	2003	48	2177754	2.204105698	1.625131213	2.92231354	0.318135255	2.424989189	1.787993029	3.215171916	0.351010964	0.03%	State
Tennessee	47	2004	2004	47	2225930	2.111477001	1.551428841	2.807821001	0.307990575	2.300068041	1.689997994	3.05860748	0.337116203	0.03%	State
Tennessee	47	2005	2005	68	2284288	2.976857559	2.311648969	3.773881402	0.360997004	3.275733495	2.538660702	4.16005051	0.398921195	0.05%	State
Tennessee	47	2006	2006	55	2354730	2.335724266	1.759594518	3.040272133	0.314948996	2.633639892	1.984026276	3.428051028	0.3560796	0.04%	State
Tennessee	47	2007	2007	85	2411626	3.524592951	2.815303865	4.358229676	0.382295781	3.845825259	3.067584059	4.761400878	0.419543371	0.06%	State
Tennessee	47	2008	2008	79	2472149	3.195600265	2.529988686	3.98267661	0.359533119	3.530819126	2.790971286	4.40663881	0.399605536	0.06%	State
Tennessee	47	2009	2009	78	2525049	3.089048965	2.441769645	3.855287561	0.34976592	3.308849914	2.611278175	4.135499887	0.378263114	0.05%	State
Tennessee	47	2010	2010	71	2565613	2.767369825	2.161343507	3.490649603	0.328426375	3.06870766	2.392211057	3.877128007	0.367173209	0.05%	State
Tennessee	47	2011	2011	101	2617993	3.857917114	3.105517997	4.610316231	0.383877101	4.107535753	3.297090068	4.917981438	0.413492696	0.07%	State
Tennessee	47	2012	2012	108	2652018	4.07237055	3.304317033	4.840424066	0.391864039	4.258121777	3.44577866	5.070464894	0.414460774	0.08%	State
Tennessee	47	2013	2013	148	2686623	5.508774398	4.621250204	6.396298592	0.452818466	5.808705901	4.861635259	6.755776543	0.483199307	0.10%	State
Tennessee	47	2014	2014	186	2724697	6.826447124	5.845389923	7.807504325	0.500539388	7.11273147	6.07989241	8.145570531	0.526958704	0.13%	State
Tennessee	47	2015	2015	205	2766645	7.409696582	6.395365893	8.424027271	0.517515657	7.590940687	6.539214767	8.642666606	0.536594857	0.14%	State
Tennessee	47	2016	2016	224	2808194	7.976656883	6.932049783	9.021263984	0.532962806	8.173023649	7.090683712	9.255363585	0.552214253	0.16%	State
Tennessee	47	2017	2017	237	2845249	8.329675188	7.269176917	9.39017346	0.541070547	8.552186832	7.450540291	9.653833372	0.562064561	0.17%	State
Tennessee	47	2018	2018	231	2878666	8.02455026	6.989716037	9.059384484	0.527976645	7.819652052	6.799251355	8.840052748	0.5206126	0.16%	State
Tennessee	47	2019	2019	278	2909369	9.555336569	8.432078202	10.67859494	0.573091004	9.609592653	8.467252525	10.75193278	0.582826596	0.20%	State
Tennessee	47	2020	2020	298	2944922	10.11911351	8.970191878	11.26803515	0.586184507	9.84004399	8.709643452	10.97044453	0.576734968	0.21%	State
Texas	48	1999	1999	101	6127817	1.648221544	1.326773364	1.969669725	0.164004173	1.81890357	1.462705547	2.175101594	0.181733686	0.07%	State
Texas	48	2000	2000	89	6281859	1.416778059	1.137786123	1.743472912	0.150178174	1.59915638	1.282571391	1.970208635	0.169991041	0.06%	State
Texas	48	2001	2001	82	6526494	1.256417305	0.999266375	1.559540544	0.13874808	1.442515464	1.147275824	1.790536745	0.159676073	0.06%	State
Texas	48	2002	2002	84	6736897	1.24686484	0.994549271	1.543705953	0.136044107	1.462687956	1.163319612	1.815576052	0.161120181	0.06%	State
Texas	48	2003	2003	78	6954584	1.121562411	0.886550224	1.399765967	0.126991936	1.324878025	1.04556724	1.655872302	0.150828005	0.05%	State
Texas	48	2004	2004	83	7176074	1.156621295	0.921237295	1.433805588	0.126955681	1.403399653	1.116165846	1.741983854	0.155123009	0.06%	State
Texas	48	2005	2005	85	7418510	1.145782644	0.915205345	1.416783155	0.124277577	1.373381992	1.095464412	1.700343042	0.149594974	0.06%	State
Texas	48	2006	2006	152	7706769	1.97229215	1.658743075	2.285841225	0.159974018	2.379091296	1.998931308	2.759251283	0.193959177	0.11%	State
Texas	48	2007	2007	299	7953098	3.75954125	3.333398277	4.185684224	0.217419884	4.431190901	3.9241386	4.938243202	0.258700154	0.21%	State
Texas	48	2008	2008	385	8200262	4.694971941	4.225987205	5.163956677	0.239277926	5.596413334	5.032577635	6.160249033	0.287671275	0.27%	State
Texas	48	2009	2009	423	8452335	5.00453425	4.527609837	5.481458663	0.243328782	5.937232244	5.365638635	6.508825853	0.291629392	0.30%	State
Texas	48	2010	2010	494	8634913	5.720960941	5.216460466	6.225461416	0.257398202	6.80424354	6.198776483	7.409710597	0.308911764	0.35%	State
Texas	48	2011	2011	475	8896378	5.339251547	4.859087489	5.819415605	0.244981662	6.252067157	5.683932201	6.820202114	0.289864774	0.33%	State
Texas	48	2012	2012	588	9090525	6.468273285	5.945448979	6.99109759	0.266747094	7.546024723	6.929701098	8.162348349	0.314450829	0.41%	State
Texas	48	2013	2013	583	9286289	6.278072974	5.768450991	6.787694957	0.260011216	7.075551979	6.493824071	7.657279887	0.296799953	0.41%	State
Texas	48	2014	2014	665	9533120	6.975680575	6.445490206	7.505870943	0.27050529	7.967042922	7.353179541	8.580906302	0.313195602	0.47%	State
Texas	48	2015	2015	811	9779516	8.29284394	7.722089713	8.863598168	0.291201137	9.116600931	8.479626252	9.75357561	0.324987081	0.57%	State
Texas	48	2016	2016	893	9988272	8.940485401	8.354088806	9.526881997	0.299181937	9.929140653	9.268700317	10.58958099	0.336959355	0.63%	State
Texas	48	2017	2017	963	10203341	9.438085035	8.841974477	10.03419559	0.30413804	10.31619483	9.654850961	10.97753869	0.33742034	0.68%	State
Texas	48	2018	2018	999	10389567	9.615415156	9.019147342	10.21168297	0.304218273	10.39969936	9.745705842	11.05369288	0.333670164	0.70%	State
Texas	48	2019	2019	694	10563569	6.569749296	6.080956121	7.058542471	0.249384273	7.066077256	6.53331609	7.598838422	0.271816921	0.49%	State
Texas	48	2020	2020	773	10749242	7.191204738	6.68425141	7.698158066	0.258649657	7.634565517	7.089632397	8.179498637	0.278027102	0.54%	State
Utah	49	1999	1999	NA	556831	Suppressed	Suppressed	Suppressed	Suppressed	NA	NA	NA	NA	Suppressed	State
Utah	49	2000	2000	NA	570440	Suppressed	Suppressed	Suppressed	Suppressed	NA	NA	NA	NA	Suppressed	State
Utah	49	2001	2001	NA	595284	Suppressed	Suppressed	Suppressed	Suppressed	NA	NA	NA	NA	Suppressed	State
Utah	49	2002	2002	NA	616345	Suppressed	Suppressed	Suppressed	Suppressed	NA	NA	NA	NA	Suppressed	State
Utah	49	2003	2003	16	636022	Unreliable	1.437912525	4.085242334	0.628909063	NA	1.635645589	4.647020236	0.716889315	0.01%	State
Utah	49	2004	2004	NA	657076	Suppressed	Suppressed	Suppressed	Suppressed	NA	NA	NA	NA	Suppressed	State
Utah	49	2005	2005	10	683482	Unreliable	0.70161321	2.690692659	0.462671681	NA	0.790443604	3.031357978	0.523362593	0.01%	State
Utah	49	2006	2006	NA	711918	Suppressed	Suppressed	Suppressed	Suppressed	NA	NA	NA	NA	Suppressed	State
Utah	49	2007	2007	12	735662	Unreliable	0.842849026	2.849352012	0.470882228	NA	0.91719397	3.100683994	0.518336945	0.01%	State
Utah	49	2008	2008	14	759345	Unreliable	1.007966076	3.093405501	0.492748011	NA	1.228423179	3.76997908	0.600940061	0.01%	State
Utah	49	2009	2009	22	780526	2.818612064	1.766395995	4.267406851	0.600930111	3.184315119	1.995578442	4.821084933	0.681774374	0.02%	State
Utah	49	2010	2010	13	796667	Unreliable	0.868867419	2.790424355	0.452579469	NA	0.976914123	3.13742339	0.513701058	0.01%	State
Utah	49	2011	2011	19	819571	Unreliable	1.39577047	3.62028183	0.531851291	NA	1.506150754	3.906580863	0.578204137	0.01%	State
Utah	49	2012	2012	17	838581	Unreliable	1.180944953	3.24580452	0.49167649	NA	1.338999271	3.680213775	0.561432108	0.01%	State
Utah	49	2013	2013	22	858536	2.562501747	1.60589422	3.87965327	0.546327208	2.849023336	1.763602425	4.355045561	0.615249662	0.02%	State
Utah	49	2014	2014	24	878427	2.732156457	1.750547285	4.065230235	0.557699101	3.049407429	1.953816328	4.537274302	0.627728567	0.02%	State
Utah	49	2015	2015	32	902241	3.546724212	2.425959361	5.00691057	0.626978185	3.835719546	2.606179646	5.444497038	0.687920732	0.02%	State
Utah	49	2016	2016	31	926383	3.346348109	2.273676222	4.749873433	0.601021863	3.462421499	2.336095785	4.942814435	0.629181271	0.02%	State
Utah	49	2017	2017	41	949503	4.318048495	3.098717961	5.857907768	0.674365877	4.518571583	3.228112724	6.153029296	0.713346214	0.03%	State
Utah	49	2018	2018	42	972811	4.317385391	3.111582825	5.835853007	0.666187029	4.586165992	3.291124439	6.221638646	0.714637436	0.03%	State
Utah	49	2019	2019	58	997436	5.814909428	4.415493325	7.517107865	0.763535014	6.451460241	4.886271472	8.358640917	0.851852492	0.04%	State
Utah	49	2020	2020	71	1023070	6.939896586	5.420128632	8.753707957	0.823614198	7.241405386	5.634247875	9.164433001	0.869017108	0.05%	State
Vermont	50	1999	1999	NA	222676	Suppressed	Suppressed	Suppressed	Suppressed	NA	NA	NA	NA	Suppressed	State
Vermont	50	2000	2000	NA	228262	Suppressed	Suppressed	Suppressed	Suppressed	NA	NA	NA	NA	Suppressed	State
Vermont	50	2001	2001	NA	234933	Suppressed	Suppressed	Suppressed	Suppressed	NA	NA	NA	NA	Suppressed	State
Vermont	50	2002	2002	NA	241002	Suppressed	Suppressed	Suppressed	Suppressed	NA	NA	NA	NA	Suppressed	State
Vermont	50	2003	2003	NA	246943	Suppressed	Suppressed	Suppressed	Suppressed	NA	NA	NA	NA	Suppressed	State
Vermont	50	2004	2004	NA	253001	Suppressed	Suppressed	Suppressed	Suppressed	NA	NA	NA	NA	Suppressed	State
Vermont	50	2005	2005	0	258517	Unreliable	0	0	0	NA	0	0	0	0.00%	State
Vermont	50	2006	2006	NA	264598	Suppressed	Suppressed	Suppressed	Suppressed	NA	NA	NA	NA	Suppressed	State
Vermont	50	2007	2007	NA	270118	Suppressed	Suppressed	Suppressed	Suppressed	NA	NA	NA	NA	Suppressed	State
Vermont	50	2008	2008	NA	275176	Suppressed	Suppressed	Suppressed	Suppressed	NA	NA	NA	NA	Suppressed	State
Vermont	50	2009	2009	NA	280086	Suppressed	Suppressed	Suppressed	Suppressed	NA	NA	NA	NA	Suppressed	State
Vermont	50	2010	2010	NA	283654	Suppressed	Suppressed	Suppressed	Suppressed	NA	NA	NA	NA	Suppressed	State
Vermont	50	2011	2011	NA	287842	Suppressed	Suppressed	Suppressed	Suppressed	NA	NA	NA	NA	Suppressed	State
Vermont	50	2012	2012	NA	290538	Suppressed	Suppressed	Suppressed	Suppressed	NA	NA	NA	NA	Suppressed	State
Vermont	50	2013	2013	NA	292084	Suppressed	Suppressed	Suppressed	Suppressed	NA	NA	NA	NA	Suppressed	State
Vermont	50	2014	2014	NA	294061	Suppressed	Suppressed	Suppressed	Suppressed	NA	NA	NA	NA	Suppressed	State
Vermont	50	2015	2015	0	295893	Unreliable	0	0	0	NA	0	0	0	0.00%	State
Vermont	50	2016	2016	NA	296110	Suppressed	Suppressed	Suppressed	Suppressed	NA	NA	NA	NA	Suppressed	State
Vermont	50	2017	2017	NA	297348	Suppressed	Suppressed	Suppressed	Suppressed	NA	NA	NA	NA	Suppressed	State
Vermont	50	2018	2018	NA	298415	Suppressed	Suppressed	Suppressed	Suppressed	NA	NA	NA	NA	Suppressed	State
Vermont	50	2019	2019	NA	298469	Suppressed	Suppressed	Suppressed	Suppressed	NA	NA	NA	NA	Suppressed	State
Vermont	50	2020	2020	0	298089	Unreliable	0	0	0	NA	0	0	0	0.00%	State
Virginia	51	1999	1999	177	2371926	7.462290139	6.362925993	8.561654284	0.560900074	8.315852232	7.085767731	9.545936732	0.627594133	0.12%	State
Virginia	51	2000	2000	159	2423200	6.561571476	5.541653202	7.58148975	0.520366466	7.407030024	6.251913429	8.562146619	0.589345202	0.11%	State
Virginia	51	2001	2001	174	2509544	6.933530554	5.903296548	7.96376456	0.525629595	8.010518164	6.816518657	9.204517672	0.609183422	0.12%	State
Virginia	51	2002	2002	170	2583406	6.580460059	5.591251494	7.569668625	0.504698248	7.629253222	6.478380061	8.780126382	0.587180184	0.12%	State
Virginia	51	2003	2003	180	2652792	6.785303936	5.794040414	7.776567459	0.505746695	7.899613928	6.741425466	9.05780239	0.590912481	0.13%	State
Virginia	51	2004	2004	165	2727822	6.048781775	5.125823611	6.97173994	0.470897023	6.869601167	5.813824983	7.925377352	0.538661319	0.12%	State
Virginia	51	2005	2005	185	2802912	6.600278567	5.64916479	7.551392345	0.485262131	7.67141569	6.559233561	8.783597819	0.567439862	0.13%	State
Virginia	51	2006	2006	204	2875195	7.095170936	6.121518734	8.068823139	0.496761328	8.288756242	7.145302837	9.432209648	0.583394594	0.14%	State
Virginia	51	2007	2007	213	2942623	7.23843999	6.266339308	8.210540673	0.495969736	8.238702716	7.12304863	9.354356802	0.569211268	0.15%	State
Virginia	51	2008	2008	246	3013092	8.164370686	7.144109811	9.184631561	0.520541263	9.48475344	8.292502804	10.67700408	0.608291141	0.17%	State
Virginia	51	2009	2009	250	3089286	8.092484801	7.089329992	9.09563961	0.511813678	9.353050327	8.185649477	10.52045118	0.595612679	0.18%	State
Virginia	51	2010	2010	201	3145901	6.389266541	5.505964877	7.272568205	0.450664114	7.390956101	6.361790139	8.420122063	0.525084675	0.14%	State
Virginia	51	2011	2011	216	3215765	6.716908729	5.821134337	7.612683121	0.457027751	7.705937733	6.668938415	8.742937051	0.529081285	0.15%	State
Virginia	51	2012	2012	240	3270606	7.338089638	6.409693206	8.266486071	0.473671649	8.292933104	7.23318962	9.352676588	0.540685451	0.17%	State
Virginia	51	2013	2013	257	3316584	7.748936858	6.801540672	8.696333043	0.483365401	8.471198651	7.422741905	9.519655396	0.534926911	0.18%	State
Virginia	51	2014	2014	265	3363766	7.878074753	6.929540034	8.826609472	0.483946285	8.580056453	7.533935821	9.626177086	0.533735017	0.19%	State
Virginia	51	2015	2015	271	3416446	7.932219622	6.98779749	8.876641755	0.481848027	8.631071488	7.590499348	9.671643629	0.530904153	0.19%	State
Virginia	51	2016	2016	328	3471493	9.448384312	8.425852803	10.47091582	0.521699749	10.06308054	8.960030318	11.16613076	0.562780724	0.23%	State
Virginia	51	2017	2017	361	3516907	10.26470134	9.205816361	11.32358632	0.540247439	10.64663355	9.534650238	11.75861685	0.567338422	0.25%	State
Virginia	51	2018	2018	414	3547657	11.66967382	10.54554879	12.79379885	0.573533178	12.0055676	10.83796383	13.17317136	0.595716206	0.29%	State
Virginia	51	2019	2019	403	3573597	11.27715296	10.17611316	12.37819277	0.561755002	11.53467511	10.39893758	12.67041264	0.579457923	0.28%	State
Virginia	51	2020	2020	510	3602189	14.15805778	12.92927628	15.38683928	0.626929336	14.03220367	12.80108701	15.26332032	0.628120744	0.36%	State
Washington	53	1999	1999	18	1963285	Unreliable	0.543368895	1.448986775	0.216099073	NA	0.56134293	1.496917637	0.223789342	0.01%	State
Washington	53	2000	2000	NA	2004700	Suppressed	Suppressed	Suppressed	Suppressed	NA	NA	NA	NA	Suppressed	State
Washington	53	2001	2001	NA	2076133	Suppressed	Suppressed	Suppressed	Suppressed	NA	NA	NA	NA	Suppressed	State
Washington	53	2002	2002	13	2139574	Unreliable	0.323521411	1.039010102	0.16851725	NA	0.356757763	1.145750811	0.185921058	0.01%	State
Washington	53	2003	2003	NA	2201315	Suppressed	Suppressed	Suppressed	Suppressed	NA	NA	NA	NA	Suppressed	State
Washington	53	2004	2004	10	2268314	Unreliable	0.211408121	0.810751951	0.139410931	NA	0.22417966	0.859730915	0.149194512	0.01%	State
Washington	53	2005	2005	NA	2337163	Suppressed	Suppressed	Suppressed	Suppressed	NA	NA	NA	NA	Suppressed	State
Washington	53	2006	2006	17	2412831	Unreliable	0.410438195	1.128081494	0.170882487	NA	0.469728195	1.291038921	0.196133886	0.01%	State
Washington	53	2007	2007	NA	2479583	Suppressed	Suppressed	Suppressed	Suppressed	NA	NA	NA	NA	Suppressed	State
Washington	53	2008	2008	17	2540112	Unreliable	0.389871785	1.071555113	0.162319836	NA	0.427523486	1.17504009	0.179862768	0.01%	State
Washington	53	2009	2009	15	2605204	Unreliable	0.322253075	0.949647321	0.148663342	NA	0.368354263	1.085502875	0.172304254	0.01%	State
Washington	53	2010	2010	NA	2651047	Suppressed	Suppressed	Suppressed	Suppressed	NA	NA	NA	NA	Suppressed	State
Washington	53	2011	2011	21	2713626	0.773872302	0.479042433	1.18294894	0.168872781	0.880696146	0.537955627	1.360164742	0.195201855	0.01%	State
Washington	53	2012	2012	22	2757297	0.797882854	0.500025206	1.20800262	0.170109196	0.94357995	0.591332119	1.42858948	0.203326752	0.02%	State
Washington	53	2013	2013	38	2799776	1.357251437	0.960472552	1.862936178	0.220175257	1.568614914	1.104446075	2.16213174	0.258353029	0.03%	State
Washington	53	2014	2014	39	2850371	1.368242941	0.972957555	1.870429148	0.219094216	1.44656885	1.023678912	1.985531472	0.235102155	0.03%	State
Washington	53	2015	2015	58	2911310	1.992230302	1.512780157	2.575415878	0.261592654	2.069788016	1.56349717	2.687785322	0.276006683	0.04%	State
Washington	53	2016	2016	66	2974743	2.218679059	1.715926384	2.822714433	0.273100513	2.261814321	1.741868445	2.888291652	0.282365871	0.05%	State
Washington	53	2017	2017	89	3016630	2.950312103	2.369336644	3.630624571	0.312732458	3.062880065	2.449905878	3.782626252	0.330188406	0.06%	State
Washington	53	2018	2018	85	3058634	2.779018346	2.219768694	3.436311765	0.301426861	2.857043599	2.275606656	3.541734097	0.314253099	0.06%	State
Washington	53	2019	2019	106	3093108	3.426973775	2.774573824	4.079373726	0.332857118	3.480896758	2.811355858	4.150437658	0.3416025	0.07%	State
Washington	53	2020	2020	103	3123259	3.297837291	2.660943986	3.934730596	0.324945564	3.27242634	2.634377697	3.910474984	0.325535022	0.07%	State
West Virginia	54	1999	1999	54	724240	7.456091903	5.60123992	9.728559593	1.014645591	7.272808924	5.463552248	9.489415628	0.990460357	0.04%	State
West Virginia	54	2000	2000	42	732177	5.736317858	4.134221643	7.753838211	0.885133062	5.658595297	4.078206216	7.648779849	0.873643722	0.03%	State
West Virginia	54	2001	2001	47	743905	6.318011036	4.642221789	8.401627896	0.921576626	6.291687128	4.622880034	8.366622626	0.91862237	0.03%	State
West Virginia	54	2002	2002	46	755821	6.086097105	4.455814273	8.118001485	0.897346063	6.218781301	4.552956354	8.294983626	0.917968969	0.03%	State
West Virginia	54	2003	2003	46	768175	5.98821883	4.384154652	7.987445569	0.882914698	6.063721257	4.439432244	8.088155236	0.895299897	0.03%	State
West Virginia	54	2004	2004	58	778538	7.44986115	5.656977566	9.630659004	0.978214693	7.645212871	5.805315941	9.883196035	1.005705416	0.04%	State
West Virginia	54	2005	2005	53	789272	6.715048805	5.030041608	8.783418137	0.922382891	6.870107513	5.146191435	8.986238029	0.94573042	0.04%	State
West Virginia	54	2006	2006	75	800952	9.36385701	7.36523537	11.7376884	1.081245073	9.637401558	7.58039457	12.08057923	1.11498256	0.05%	State
West Virginia	54	2007	2007	71	811250	8.75192604	6.835341757	11.03932943	1.03866253	9.011660303	7.038196813	11.36694784	1.071927447	0.05%	State
West Virginia	54	2008	2008	113	820662	13.76937156	11.23055706	16.30818605	1.295313517	13.9814757	11.3950828	16.5678686	1.319588215	0.08%	State
West Virginia	54	2009	2009	85	830456	10.23534058	8.175580645	12.65620334	1.110178559	10.37457273	8.275174194	12.84444726	1.130784117	0.06%	State
West Virginia	54	2010	2010	96	838385	11.45058654	9.274975101	13.98311277	1.168670595	11.84843435	9.586094298	14.48411858	1.214777404	0.07%	State
West Virginia	54	2011	2011	75	844160	8.884571645	6.988248673	11.1368994	1.025901966	9.010465985	7.075198101	11.3118291	1.046576287	0.05%	State
West Virginia	54	2012	2012	87	847672	10.26340377	8.220575883	12.65990855	1.100352383	9.914655894	7.93043581	12.24450088	1.071049866	0.06%	State
West Virginia	54	2013	2013	89	849679	10.47454392	8.411896728	12.889869	1.110299434	10.29820101	8.259466156	12.68769259	1.100649894	0.06%	State
West Virginia	54	2014	2014	78	851016	9.165515102	7.244973067	11.43902112	1.037790226	9.272140481	7.305426763	11.60547463	1.060239177	0.05%	State
West Virginia	54	2015	2015	66	852906	7.738250171	5.984762682	9.844988779	0.952512751	7.704446825	5.933348589	9.838424507	0.960515629	0.05%	State
West Virginia	54	2016	2016	51	852566	5.981941574	4.453974238	7.86517642	0.837639365	5.670011889	4.208396224	7.475230274	0.801797473	0.04%	State
West Virginia	54	2017	2017	50	852620	5.864277169	4.3525838	7.731345734	0.829334031	5.603223067	4.131368432	7.429033304	0.805717526	0.04%	State
West Virginia	54	2018	2018	64	852701	7.505561738	5.780183206	9.584452229	0.938195217	6.757679577	5.181045355	8.663007334	0.857460673	0.05%	State
West Virginia	54	2019	2019	64	850988	7.520670092	5.791818451	9.603745294	0.940083761	6.853109629	5.254210621	8.785343888	0.867021775	0.05%	State
West Virginia	54	2020	2020	87	849077	10.24642053	8.206972984	12.63895972	1.098531588	9.08452518	7.246180664	11.24727809	0.991123018	0.06%	State
Wisconsin	55	1999	1999	10	1861265	Unreliable	0.25764198	0.988059196	0.169899378	NA	0.24351021	0.933863736	0.1607105	0.01%	State
Wisconsin	55	2000	2000	12	1892600	Unreliable	0.327619148	1.107555743	0.183034007	NA	0.322365127	1.089793897	0.180458355	0.01%	State
Wisconsin	55	2001	2001	13	1943462	Unreliable	0.356167499	1.143855141	0.185522088	NA	0.355466993	1.141605421	0.18531215	0.01%	State
Wisconsin	55	2002	2002	10	1989868	Unreliable	0.24099086	0.924202007	0.158918967	NA	0.243965833	0.935611055	0.161362625	0.01%	State
Wisconsin	55	2003	2003	NA	2036699	Suppressed	Suppressed	Suppressed	Suppressed	NA	NA	NA	NA	Suppressed	State
Wisconsin	55	2004	2004	NA	2085147	Suppressed	Suppressed	Suppressed	Suppressed	NA	NA	NA	NA	Suppressed	State
Wisconsin	55	2005	2005	13	2135628	Unreliable	0.324119182	1.040929881	0.16882862	NA	0.333856494	1.072201893	0.175068628	0.01%	State
Wisconsin	55	2006	2006	10	2184836	Unreliable	0.219485581	0.841729082	0.14473753	NA	0.224770597	0.861997162	0.149802586	0.01%	State
Wisconsin	55	2007	2007	14	2231613	Unreliable	0.342977927	1.052584834	0.167666051	NA	0.344442493	1.057079527	0.169164604	0.01%	State
Wisconsin	55	2008	2008	12	2277030	Unreliable	0.272307348	0.920567581	0.152132454	NA	0.268164032	0.906560607	0.150315156	0.01%	State
Wisconsin	55	2009	2009	18	2320286	Unreliable	0.459765736	1.226044548	0.182849902	NA	0.466369557	1.243654774	0.187565122	0.01%	State
Wisconsin	55	2010	2010	19	2350878	Unreliable	0.486598199	1.262114835	0.185415787	NA	0.477813839	1.239330388	0.184215743	0.01%	State
Wisconsin	55	2011	2011	29	2389794	1.213493715	0.812701011	1.742783269	0.225340126	1.229084037	0.816714051	1.776370576	0.230740701	0.02%	State
Wisconsin	55	2012	2012	20	2421205	0.82603497	0.504566941	1.275744929	0.184707035	0.813879913	0.497142267	1.256972416	0.183632862	0.01%	State
Wisconsin	55	2013	2013	27	2449362	1.102327872	0.726445091	1.603831937	0.212143098	1.113612507	0.727445098	1.631698454	0.216563575	0.02%	State
Wisconsin	55	2014	2014	48	2472783	1.941132724	1.43123598	2.573650822	0.280178375	1.98593043	1.459182243	2.640870426	0.290498639	0.03%	State
Wisconsin	55	2015	2015	41	2496589	1.642240673	1.178504752	2.22788012	0.256474904	1.639212533	1.171069826	2.23214849	0.259631994	0.03%	State
Wisconsin	55	2016	2016	43	2514675	1.70996252	1.237499876	2.303302415	0.26076684	1.725172466	1.238018265	2.340386219	0.268158237	0.03%	State
Wisconsin	55	2017	2017	38	2530130	1.501899112	1.062833926	2.061476683	0.243640208	1.427406396	1.005022569	1.967494154	0.234562089	0.03%	State
Wisconsin	55	2018	2018	55	2543607	2.162283718	1.628934816	2.814514978	0.291562277	2.113856262	1.58342631	2.764966267	0.290156053	0.04%	State
Wisconsin	55	2019	2019	63	2555470	2.465299925	1.894410422	3.154178683	0.310598596	2.361321215	1.806221824	3.033211554	0.302671804	0.04%	State
Wisconsin	55	2020	2020	78	2566648	3.038983141	2.402194613	3.792802909	0.344097082	2.840003313	2.233833006	3.559972553	0.327646786	0.05%	State
Wyoming	56	1999	1999	NA	171602	Suppressed	Suppressed	Suppressed	Suppressed	NA	NA	NA	NA	Suppressed	State
Wyoming	56	2000	2000	NA	176362	Suppressed	Suppressed	Suppressed	Suppressed	NA	NA	NA	NA	Suppressed	State
Wyoming	56	2001	2001	NA	182152	Suppressed	Suppressed	Suppressed	Suppressed	NA	NA	NA	NA	Suppressed	State
Wyoming	56	2002	2002	NA	187899	Suppressed	Suppressed	Suppressed	Suppressed	NA	NA	NA	NA	Suppressed	State
Wyoming	56	2003	2003	NA	193404	Suppressed	Suppressed	Suppressed	Suppressed	NA	NA	NA	NA	Suppressed	State
Wyoming	56	2004	2004	NA	198536	Suppressed	Suppressed	Suppressed	Suppressed	NA	NA	NA	NA	Suppressed	State
Wyoming	56	2005	2005	11	203670	Unreliable	2.696126086	9.663710905	1.628430692	NA	3.08912167	11.07232296	1.878477941	0.01%	State
Wyoming	56	2006	2006	18	209151	Unreliable	5.100563708	13.60153191	2.028506049	NA	5.686285967	15.16346123	2.283084672	0.01%	State
Wyoming	56	2007	2007	16	214520	Unreliable	4.263210889	12.11217602	1.864628007	NA	4.764784536	13.53719309	2.105924056	0.01%	State
Wyoming	56	2008	2008	22	219323	10.03086772	6.286244489	15.18683403	2.138588183	11.41098832	7.151152271	17.27635043	2.459512214	0.02%	State
Wyoming	56	2009	2009	19	224146	Unreliable	5.10351735	13.23725607	1.944669521	NA	5.747469794	14.90750873	2.215458725	0.01%	State
Wyoming	56	2010	2010	23	227180	10.12413065	6.417787657	15.19115679	2.111027169	11.8763157	7.528515285	17.82029294	2.490195099	0.02%	State
Wyoming	56	2011	2011	18	230323	Unreliable	4.631704172	12.35123718	1.842039522	NA	5.513165284	14.7018051	2.199148335	0.01%	State
Wyoming	56	2012	2012	22	233411	9.425434106	5.9068253	14.27020149	2.009509303	10.89436318	6.82738846	16.4941748	2.330852057	0.02%	State
Wyoming	56	2013	2013	17	235358	Unreliable	4.207709107	11.56480766	1.751844265	NA	4.56282729	12.54084316	1.924956118	0.01%	State
Wyoming	56	2014	2014	20	235832	8.480613318	5.180213033	13.09762882	1.896322787	9.115267647	5.567878937	14.07780166	2.059183463	0.01%	State
Wyoming	56	2015	2015	15	237057	Unreliable	3.541490021	10.43641403	1.633777254	NA	3.459095502	10.19360568	1.61666009	0.01%	State
Wyoming	56	2016	2016	NA	238130	Suppressed	Suppressed	Suppressed	Suppressed	NA	NA	NA	NA	Suppressed	State
Wyoming	56	2017	2017	12	239160	Unreliable	2.592624185	8.764676367	1.448445231	NA	2.612062024	8.830388311	1.476786875	0.01%	State
Wyoming	56	2018	2018	NA	240104	Suppressed	Suppressed	Suppressed	Suppressed	NA	NA	NA	NA	Suppressed	State
Wyoming	56	2019	2019	NA	241786	Suppressed	Suppressed	Suppressed	Suppressed	NA	NA	NA	NA	Suppressed	State
Wyoming	56	2020	2020	17	245027	Unreliable	4.041668877	11.10844927	1.682714813	NA	3.881168128	11.02675724	1.678460932	0.01%	State
Alabama	1	2018	2018	359	2109531	17.01800068	15.25757627	18.7784251	0.898175723	16.64490402	14.90296296	18.38684509	0.888745443	0.43%	State
Alabama	1	2019	2019	356	2124120	16.75988174	15.01886871	18.50089477	0.888271956	16.30627762	14.59170276	18.02085248	0.874783093	0.43%	State
Alabama	1	2020	2020	447	2139699	20.89078885	18.95411205	22.82746564	0.988100406	20.29010122	18.38395177	22.19625068	0.972525231	0.54%	State
Alabama	1	2021	2021	444	2183384	20.33540596	18.44385767	22.22695425	0.965075658	19.84939539	17.97137406	21.72741672	0.958174147	0.54%	State
Alabama	1	2022	2022	545	2190960	24.87494067	22.7865109	26.96337043	1.065525389	23.61072839	21.60635593	25.61510085	1.022639011	0.66%	State
Alabama	1	2023	2023	524	2205341	23.76049781	21.72605276	25.79494286	1.037982166	22.49187038	20.54315367	24.44058709	0.99424322	0.63%	State
Alaska	2	2018	2018	13	269730	Unreliable	2.566262559	8.241719497	1.336726087	NA	3.150669998	10.65121703	1.79129044	0.02%	State
Alaska	2	2019	2019	17	270057	Unreliable	3.667070285	10.07887224	1.526753843	NA	3.965685511	11.68647537	1.82582998	0.02%	State
Alaska	2	2020	2020	11	270888	Unreliable	2.027110835	7.265762972	1.224352792	NA	2.551659533	9.785636126	1.656678462	0.01%	State
Alaska	2	2021	2021	16	271202	Unreliable	3.372187521	9.580696308	1.474915377	NA	3.845074888	11.80037314	1.857947608	0.02%	State
Alaska	2	2022	2022	19	271825	Unreliable	4.208343603	10.91539777	1.603568084	NA	4.549497815	12.50420735	1.880108278	0.02%	State
Alaska	2	2023	2023	16	273347	Unreliable	3.345725397	9.505514968	1.463341467	NA	4.017762007	11.83993955	1.864470912	0.02%	State
Arizona	4	2018	2018	256	2975317	8.604125207	7.55011987	9.658130545	0.537757825	8.004345235	7.013615851	8.995074618	0.505474175	0.31%	State
Arizona	4	2019	2019	215	3041517	7.068840976	6.123942708	8.013739245	0.482090953	6.414574457	5.551067381	7.278081532	0.440564835	0.26%	State
Arizona	4	2020	2020	388	3128568	12.40184008	11.16780832	13.63587183	0.629608038	11.19918453	10.07352905	12.32484	0.574314018	0.47%	State
Arizona	4	2021	2021	282	3060612	9.213843506	8.138437769	10.28924924	0.548676396	8.47053958	7.469862496	9.471216664	0.510549533	0.34%	State
Arizona	4	2022	2022	313	3106239	10.07649444	8.960162441	11.19282643	0.56955714	8.900625706	7.905465433	9.89578598	0.507734834	0.38%	State
Arizona	4	2023	2023	359	3173005	11.31419585	10.14380063	12.48459107	0.597140418	9.968742246	8.927430112	11.01005438	0.531281701	0.43%	State
Arkansas	5	2018	2018	103	1264961	8.142543525	6.570018564	9.715068486	0.802308653	7.657325353	6.164579073	9.150071633	0.761605245	0.12%	State
Arkansas	5	2019	2019	137	1271458	10.7750315	8.970708287	12.57935471	0.920573067	10.06441243	8.364392327	11.76443253	0.867357195	0.17%	State
Arkansas	5	2020	2020	163	1280573	12.72867693	10.77458256	14.6827713	0.996986922	11.5294655	9.74088907	13.31804192	0.912538993	0.20%	State
Arkansas	5	2021	2021	132	1271488	10.38153722	8.610487431	12.15258701	0.903596833	9.898861707	8.188676697	11.60904672	0.872543373	0.16%	State
Arkansas	5	2022	2022	150	1279371	11.7245115	9.848198882	13.60082411	0.957302355	10.91287506	9.14755191	12.67819821	0.900675077	0.18%	State
Arkansas	5	2023	2023	204	1288721	15.82964816	13.65738593	18.00191038	1.108297052	14.57850469	12.56432431	16.59268508	1.027643053	0.25%	State
California	6	2018	2018	145	15522225	0.934144428	0.782094543	1.086194314	0.077576472	0.944566001	0.789039832	1.10009217	0.079350086	0.18%	State
California	6	2019	2019	174	15604495	1.11506332	0.949379165	1.280747475	0.084532732	1.122830521	0.953259003	1.292402038	0.086516081	0.21%	State
California	6	2020	2020	181	15649535	1.156583886	0.988086207	1.325081564	0.085968203	1.098511696	0.936940619	1.260082773	0.082434223	0.22%	State
California	6	2021	2021	200	15662370	1.276945954	1.099970274	1.453921634	0.090293714	1.32074323	1.135374596	1.506111864	0.094575834	0.24%	State
California	6	2022	2022	219	15713337	1.393720506	1.209129854	1.578311158	0.094178904	1.35392777	1.172494492	1.535361049	0.092567999	0.26%	State
California	6	2023	2023	223	15835609	1.408218655	1.223388114	1.593049195	0.094301296	1.32718403	1.15207107	1.502296989	0.089343347	0.27%	State
Colorado	8	2018	2018	108	2229000	4.845222073	3.931407919	5.759036227	0.466231711	5.321004095	4.301775533	6.340232657	0.520014573	0.13%	State
Colorado	8	2019	2019	131	2261575	5.792423422	4.800494109	6.784352735	0.506086384	6.164259961	5.094039229	7.234480693	0.546030986	0.16%	State
Colorado	8	2020	2020	160	2290077	6.98666464	5.904069738	8.069259543	0.552344338	7.441069781	6.275081268	8.607058295	0.594892099	0.19%	State
Colorado	8	2021	2021	142	2292039	6.19535706	5.176347542	7.214366578	0.519902815	6.894215306	5.740818802	8.04761181	0.588467604	0.17%	State
Colorado	8	2022	2022	195	2307045	8.45237089	7.266008661	9.638733119	0.605286851	8.959493211	7.690498205	10.22848822	0.647446432	0.24%	State
Colorado	8	2023	2023	229	2333907	9.811873395	8.54103518	11.08271161	0.648386844	10.54875506	9.16621984	11.93129028	0.705375113	0.28%	State
Connecticut	9	2018	2018	178	1621877	10.9749383	9.362629745	12.58724685	0.822606404	10.0500435	8.548408082	11.55167892	0.766140521	0.21%	State
Connecticut	9	2019	2019	173	1620604	10.67503227	9.08428123	12.26578331	0.811607675	9.602688671	8.15261842	11.05275892	0.739831761	0.21%	State
Connecticut	9	2020	2020	189	1619725	11.66864746	10.0050598	13.33223511	0.84876921	10.54957652	9.02435801	12.07479502	0.778172707	0.23%	State
Connecticut	9	2021	2021	233	1630268	14.29212866	12.45696404	16.12729328	0.936308479	13.39610243	11.65883385	15.13337102	0.886361522	0.28%	State
Connecticut	9	2022	2022	269	1630761	16.49536627	14.52411542	18.46661713	1.005740232	15.15855627	13.3395757	16.97753684	0.928051311	0.32%	State
Connecticut	9	2023	2023	285	1641689	17.36016992	15.3446476	19.37569225	1.028327717	15.97339457	14.10582264	17.8409665	0.952842822	0.34%	State
Delaware	10	2018	2018	19	439216	Unreliable	2.604488452	6.755395978	0.992427176	NA	2.292768516	5.946871908	0.881952438	0.02%	State
Delaware	10	2019	2019	21	445517	4.713624845	2.917828051	7.205294074	1.028597269	4.609366974	2.815539629	7.118798542	1.030546932	0.03%	State
Delaware	10	2020	2020	18	453915	Unreliable	2.350193318	6.2671954	0.934677349	NA	2.148673992	5.905589194	0.88778854	0.02%	State
Delaware	10	2021	2021	11	461971	Unreliable	1.188646041	4.260457908	0.717929219	NA	1.175001145	4.211550577	0.712512978	0.01%	State
Delaware	10	2022	2022	13	470917	Unreliable	1.469893845	4.720659904	0.765644748	NA	1.291161724	4.146650045	0.677974384	0.02%	State
Delaware	10	2023	2023	14	478500	Unreliable	1.599569488	4.909011494	0.781955567	NA	1.229085616	3.947288577	0.62832989	0.02%	State
District of Columbia	11	2018	2018	10	231058	Unreliable	2.075409637	7.959213704	1.368607735	NA	2.06776799	7.92990792	1.389203979	0.01%	State
District of Columbia	11	2019	2019	11	231505	Unreliable	2.371957409	8.501794778	1.432636354	NA	2.248111912	8.057895996	1.373720668	0.01%	State
District of Columbia	11	2020	2020	NA	233684	Suppressed	Suppressed	Suppressed	Suppressed	NA	NA	NA	NA	Suppressed	State
District of Columbia	11	2021	2021	NA	222743	Suppressed	Suppressed	Suppressed	Suppressed	NA	NA	NA	NA	Suppressed	State
District of Columbia	11	2022	2022	NA	222812	Suppressed	Suppressed	Suppressed	Suppressed	NA	NA	NA	NA	Suppressed	State
District of Columbia	11	2023	2023	NA	224097	Suppressed	Suppressed	Suppressed	Suppressed	NA	NA	NA	NA	Suppressed	State
Florida	12	2018	2018	570	9959044	5.723440925	5.253572947	6.193308902	0.23972856	4.868824175	4.465482506	5.272165844	0.205786566	0.69%	State
Florida	12	2019	2019	578	10105087	5.719891377	5.253575789	6.186206966	0.237916116	4.840420929	4.44193598	5.238905878	0.203308648	0.70%	State
Florida	12	2020	2020	521	10273316	5.071390776	4.635914715	5.506866837	0.222181664	4.22723948	3.859093082	4.595385877	0.187829795	0.63%	State
Florida	12	2021	2021	535	10280667	5.203942507	4.762969841	5.644915173	0.224986054	4.552661576	4.160894591	4.94442856	0.199881115	0.65%	State
Florida	12	2022	2022	513	10509707	4.881201731	4.458801501	5.30360196	0.215510321	4.094540581	3.734288226	4.454792936	0.183802222	0.62%	State
Florida	12	2023	2023	507	10705771	4.735763543	4.323531163	5.147995923	0.210322643	4.028887584	3.671453852	4.386321317	0.182364149	0.61%	State
Georgia	13	2018	2018	977	4157529	23.49953542	22.0259746	24.97309624	0.751816745	25.927193	24.27538327	27.57900272	0.842760065	1.18%	State
Georgia	13	2019	2019	843	4224139	19.95672964	18.60953094	21.30392835	0.68734628	21.59003537	20.1101597	23.06991104	0.755038607	1.02%	State
Georgia	13	2020	2020	1240	4288976	28.91132988	27.30211775	30.52054202	0.821026598	30.0140083	28.31583995	31.71217666	0.866412425	1.50%	State
Georgia	13	2021	2021	1051	4325717	24.29655014	22.82762615	25.76547414	0.749451019	26.36326273	24.73303926	27.99348621	0.831746671	1.27%	State
Georgia	13	2022	2022	1063	4379852	24.27022648	22.81119969	25.72925328	0.744401427	25.05842416	23.52791404	26.58893428	0.780872509	1.28%	State
Georgia	13	2023	2023	1174	4445615	26.40804478	24.89741421	27.91867536	0.770729885	27.73715443	26.12331819	29.35099067	0.823385835	1.42%	State
Hawaii	15	2018	2018	24	612318	3.919532008	2.511322548	5.831950065	0.800071121	3.279570992	2.078952848	4.920963478	0.686088474	0.03%	State
Hawaii	15	2019	2019	18	615332	Unreliable	1.73367873	4.62315303	0.689488063	NA	1.272077448	3.496280429	0.522551143	0.02%	State
Hawaii	15	2020	2020	27	616668	4.378368912	2.885388896	6.370307848	0.84261749	3.629649882	2.370996193	5.318271897	0.709265869	0.03%	State
Hawaii	15	2021	2021	48	633518	7.576738151	5.586480574	10.04561828	1.093607953	6.409980724	4.709797436	8.523928266	0.934568209	0.06%	State
Hawaii	15	2022	2022	50	640249	7.809461631	5.796338612	10.29583803	1.104424655	6.36193341	4.690780742	8.434969411	0.921375871	0.06%	State
Hawaii	15	2023	2023	59	647609	9.110435463	6.935318997	11.75182402	1.186077672	7.118161404	5.40510468	9.201860791	0.931846054	0.07%	State
Idaho	16	2018	2018	30	693057	4.328648293	2.920539003	6.179405157	0.790299438	4.365037627	2.923352999	6.268936089	0.803889531	0.04%	State
Idaho	16	2019	2019	52	710796	7.315741788	5.463761754	9.593644309	1.014510851	7.091503559	5.280120805	9.324050709	0.994992022	0.06%	State
Idaho	16	2020	2020	44	732317	6.008326995	4.365650395	8.065878574	0.905789376	6.064439924	4.388835173	8.168739934	0.924327453	0.05%	State
Idaho	16	2021	2021	39	760058	5.131187357	3.648787329	7.014487052	0.821647558	5.312783554	3.75964441	7.292220451	0.8672679	0.05%	State
Idaho	16	2022	2022	45	776131	5.797990288	4.229112096	7.758174844	0.864313361	5.781809964	4.20106312	7.761790787	0.873569466	0.05%	State
Idaho	16	2023	2023	53	791812	6.693508055	5.013906079	8.755242406	0.919424041	6.304187274	4.693908719	8.288871512	0.88049613	0.06%	State
Illinois	17	2018	2018	518	5297998	9.777278134	8.935283815	10.61927245	0.429588938	9.587436912	8.75231356	10.42256027	0.426083343	0.63%	State
Illinois	17	2019	2019	466	5301304	8.790290087	7.99217353	9.588406644	0.407202325	8.397597942	7.626967728	9.168228156	0.393178681	0.56%	State
Illinois	17	2020	2020	469	5293432	8.860036362	8.058164167	9.661908557	0.409118467	8.4647195	7.689659554	9.239779447	0.395438748	0.57%	State
Illinois	17	2021	2021	496	5333142	9.30033365	8.481842925	10.11882437	0.417597308	9.018227793	8.213842233	9.822613352	0.410400796	0.60%	State
Illinois	17	2022	2022	522	5327467	9.798277493	8.95771394	10.63884105	0.428858955	9.188177903	8.393140377	9.98321543	0.405631391	0.63%	State
Illinois	17	2023	2023	559	5340776	10.4666438	9.598967745	11.33431985	0.442691864	9.90372476	9.077012078	10.73043744	0.421792185	0.67%	State
Indiana	18	2018	2018	351	2768131	12.68003574	11.35348767	14.0065838	0.676810238	12.39483643	11.08363108	13.70604177	0.668982317	0.42%	State
Indiana	18	2019	2019	386	2784854	13.86069072	12.47792918	15.24345226	0.705490582	13.51916688	12.1551321	14.88320166	0.695936113	0.47%	State
Indiana	18	2020	2020	373	2799709	13.32281319	11.97074812	14.67487827	0.689829118	12.79539922	11.48237047	14.10842798	0.66991263	0.45%	State
Indiana	18	2021	2021	414	2807853	14.74436162	13.32405577	16.16466746	0.72464584	14.42638639	13.01488478	15.83788801	0.720153887	0.50%	State
Indiana	18	2022	2022	395	2827946	13.96773489	12.59026058	15.34520919	0.702793014	13.25397314	11.93296916	14.57497712	0.673981623	0.48%	State
Indiana	18	2023	2023	467	2842198	16.43094535	14.94069174	17.92119895	0.760333474	15.9498943	14.48763724	17.41215135	0.746049519	0.56%	State
Iowa	19	2018	2018	115	1328698	8.655089418	7.073190569	10.23698827	0.80709125	7.691443205	6.262568681	9.120317729	0.729017614	0.14%	State
Iowa	19	2019	2019	115	1331159	8.639088193	7.060113902	10.21806248	0.805599128	7.600937132	6.184832579	9.017041685	0.722502323	0.14%	State
Iowa	19	2020	2020	164	1334761	12.28684386	10.40633889	14.16734884	0.959441314	10.90545362	9.201277527	12.60962972	0.869477599	0.20%	State
Iowa	19	2021	2021	112	1339426	8.361790797	6.81316547	9.910416124	0.790114963	7.523598926	6.108822	8.938375852	0.721824962	0.14%	State
Iowa	19	2022	2022	137	1347061	10.17028924	8.467232603	11.87334589	0.86890645	8.979928337	7.456258214	10.50359846	0.777382716	0.17%	State
Iowa	19	2023	2023	171	1353221	12.63651687	10.74249322	14.53054052	0.966338597	11.06994705	9.393610942	12.74628315	0.855273523	0.21%	State
Kansas	20	2018	2018	145	1171603	12.37620593	10.36174153	14.39067034	1.02778796	11.26449716	9.404211595	13.12478272	0.949125286	0.18%	State
Kansas	20	2019	2019	169	1174953	14.38355407	12.21495668	16.55215145	1.106427236	13.14710891	11.13639979	15.15781803	1.025872002	0.20%	State
Kansas	20	2020	2020	144	1178778	12.21604068	10.22075404	14.21132732	1.01800339	11.05583352	9.217845138	12.89382189	0.937749172	0.17%	State
Kansas	20	2021	2021	97	1183497	8.196049504	6.646422424	9.998524711	0.832182743	7.718756611	6.237527217	9.445828403	0.794820843	0.12%	State
Kansas	20	2022	2022	142	1186050	11.97251381	10.00328017	13.94174744	1.00471104	10.71983151	8.939406968	12.50025604	0.908379866	0.17%	State
Kansas	20	2023	2023	136	1190418	11.42455843	9.504448738	13.34466813	0.979647804	10.48507774	8.702673509	12.26748197	0.909389914	0.16%	State
Kentucky	21	2018	2018	419	1904785	21.99723328	19.89094835	24.10351821	1.074635168	22.02767016	19.89444483	24.16089549	1.088380271	0.51%	State
Kentucky	21	2019	2019	451	1912515	23.58151439	21.40511051	25.75791828	1.110410145	22.85969491	20.72461268	24.99477713	1.089327667	0.54%	State
Kentucky	21	2020	2020	391	1921233	20.35151385	18.33424207	22.36878562	1.029220294	19.66956427	17.69461595	21.64451258	1.007626689	0.47%	State
Kentucky	21	2021	2021	396	1926502	20.55539003	18.53081349	22.57996657	1.032947214	20.63783503	18.56821774	22.70745232	1.055927188	0.48%	State
Kentucky	21	2022	2022	375	1935332	19.37652041	17.41534596	21.33769487	1.000599211	18.74870851	16.8247871	20.67262992	0.981592555	0.45%	State
Kentucky	21	2023	2023	411	1940578	21.1792569	19.13165333	23.22686048	1.044695701	21.01890002	18.95990145	23.07789858	1.050509471	0.50%	State
Louisiana	22	2018	2018	384	1888005	20.33892919	18.30461259	22.37324579	1.037916634	20.16320648	18.12299099	22.20342197	1.040926272	0.46%	State
Louisiana	22	2019	2019	430	1894040	22.70279403	20.55693517	24.84865288	1.094825946	22.3541285	20.21555361	24.49270339	1.091109639	0.52%	State
Louisiana	22	2020	2020	551	1900900	28.98626966	26.56595072	31.40658861	1.234856604	28.28618823	25.89373543	30.67864103	1.220639182	0.67%	State
Louisiana	22	2021	2021	476	1891957	25.15913417	22.8989268	27.41934153	1.153167024	25.32229718	23.00949894	27.63509543	1.179999104	0.57%	State
Louisiana	22	2022	2022	455	1884660	24.14228561	21.92394231	26.36062891	1.131807807	23.08103458	20.9300621	25.23200706	1.09743494	0.55%	State
Louisiana	22	2023	2023	443	1883997	23.51383787	21.32417261	25.70350312	1.117176152	22.75834349	20.60819015	24.90849683	1.097017012	0.53%	State
Maine	23	2018	2018	38	668153	5.68732012	4.024688956	7.80630185	0.922605152	5.320043118	3.745789159	7.332987833	0.874725928	0.05%	State
Maine	23	2019	2019	37	671555	5.509600852	3.879254864	7.594268526	0.9057728	4.950926703	3.467579553	6.854161946	0.821030889	0.04%	State
Maine	23	2020	2020	25	674793	3.704839855	2.397587112	5.469084593	0.740967971	3.504356659	2.245311398	5.21420236	0.711119613	0.03%	State
Maine	23	2021	2021	33	681323	4.843517685	3.334035399	6.802090932	0.843148205	4.632383754	3.168550488	6.539536145	0.818298032	0.04%	State
Maine	23	2022	2022	54	690106	7.824884873	5.878288263	10.20975328	1.064831958	6.916149392	5.195618908	9.024053404	0.945381286	0.07%	State
Maine	23	2023	2023	34	694118	4.898302594	3.392221495	6.844888045	0.840051964	4.360984915	3.001883966	6.124436386	0.759899049	0.04%	State
Maryland	24	2018	2018	53	2562797	2.068052991	1.549116454	2.705054673	0.284068925	2.047791671	1.52939321	2.685412564	0.28463455	0.06%	State
Maryland	24	2019	2019	69	2573382	2.681296442	2.08620951	3.393341525	0.32279016	2.699532201	2.096294735	3.422304953	0.328467781	0.08%	State
Maryland	24	2020	2020	76	2583290	2.941984833	2.31796043	3.682335317	0.337468805	2.810780682	2.207081207	3.528682176	0.326459459	0.09%	State
Maryland	24	2021	2021	58	2624545	2.20990686	1.678070675	2.856812895	0.290174987	2.213158447	1.671797759	2.873963295	0.294733754	0.07%	State
Maryland	24	2022	2022	59	2640849	2.234130009	1.700731469	2.881871322	0.290858953	2.149303588	1.632052187	2.778469228	0.282735168	0.07%	State
Maryland	24	2023	2023	101	2650689	3.810330069	3.067211724	4.553448413	0.379142013	3.674159258	2.951158912	4.397159605	0.368877728	0.12%	State
Massachusetts	25	2018	2018	245	2999798	8.167216593	7.144519309	9.189913876	0.521784328	7.763921507	6.776712401	8.751130614	0.503678116	0.30%	State
Massachusetts	25	2019	2019	259	3006155	8.615656877	7.566369172	9.664944582	0.53535087	8.104746389	7.104089498	9.105403279	0.51053923	0.31%	State
Massachusetts	25	2020	2020	277	3012376	9.195399246	8.112503178	10.27829532	0.552497994	8.555138759	7.535190331	9.575087187	0.520381851	0.33%	State
Massachusetts	25	2021	2021	259	3055201	8.477347317	7.444904122	9.509790511	0.526756732	8.367613914	7.336002878	9.39922495	0.526332161	0.31%	State
Massachusetts	25	2022	2022	300	3067895	9.778691904	8.672128745	10.88525506	0.56457304	9.095877457	8.056076713	10.1356782	0.530510583	0.36%	State
Massachusetts	25	2023	2023	297	3083813	9.630934171	8.535600947	10.7262674	0.558843482	8.99988923	7.969549	10.03022946	0.525683791	0.36%	State
Michigan	26	2018	2018	311	4409468	7.053005034	6.269124155	7.836885912	0.399939224	6.739444499	5.981438762	7.497450235	0.386737621	0.38%	State
Michigan	26	2019	2019	281	4419615	6.358019873	5.614616046	7.1014237	0.379287667	5.997361469	5.287448412	6.707274526	0.362200539	0.34%	State
Michigan	26	2020	2020	284	4422879	6.421156898	5.674346797	7.167966999	0.381025561	6.013831776	5.306521588	6.721141964	0.360872545	0.34%	State
Michigan	26	2021	2021	262	4442515	5.897560278	5.183429396	6.61169116	0.364352491	5.699519203	4.997505675	6.401532731	0.358170167	0.32%	State
Michigan	26	2022	2022	274	4441164	6.169553748	5.439029657	6.900077838	0.372716373	5.809595251	5.113826512	6.50536399	0.35498405	0.33%	State
Michigan	26	2023	2023	268	4458880	6.010477968	5.290867149	6.730088786	0.367148377	5.604895605	4.923753509	6.286037702	0.347521478	0.32%	State
Minnesota	27	2018	2018	120	2335738	5.137562518	4.21833595	6.056789086	0.468993147	4.827986766	3.95396409	5.702009443	0.445929937	0.14%	State
Minnesota	27	2019	2019	115	2350164	4.893275533	3.998926952	5.787624114	0.456300296	4.707049162	3.835340675	5.578757648	0.444749228	0.14%	State
Minnesota	27	2020	2020	113	2361937	4.784208893	3.902090285	5.666327501	0.450060514	4.396783931	3.575226595	5.218341267	0.419161906	0.14%	State
Minnesota	27	2021	2021	96	2376819	4.039011805	3.271599562	4.932320046	0.412229916	3.99059293	3.220927272	4.888755681	0.413158287	0.12%	State
Minnesota	27	2022	2022	113	2395626	4.716929938	3.84721631	5.586643566	0.443731443	4.353875803	3.5433182	5.164433407	0.413549798	0.14%	State
Minnesota	27	2023	2023	119	2410582	4.936567186	4.049599817	5.823534555	0.452534372	4.647626079	3.802056813	5.493195346	0.431412891	0.14%	State
Mississippi	28	2018	2018	260	1229161	21.15263989	18.58145106	23.72382872	1.311831037	21.0294767	18.44387211	23.61508128	1.319186013	0.31%	State
Mississippi	28	2019	2019	187	1234644	15.1460664	12.97518986	17.31694293	1.107590069	14.92875516	12.76107063	17.0964397	1.105961497	0.23%	State
Mississippi	28	2020	2020	151	1239149	12.18578234	10.24211913	14.12944555	0.991664903	11.55186926	9.6834605	13.42027803	0.953269777	0.18%	State
Mississippi	28	2021	2021	145	1230535	11.78349255	9.865503592	13.7014815	0.978565793	11.41849307	9.521934666	13.31505147	0.967631837	0.18%	State
Mississippi	28	2022	2022	168	1230192	13.65640485	11.59132042	15.72148929	1.053614509	12.89857757	10.9248884	14.87226674	1.006984271	0.20%	State
Mississippi	28	2023	2023	173	1235929	13.99756782	11.91170569	16.08342996	1.064215375	13.32984524	11.3167018	15.34298868	1.027113999	0.21%	State
Missouri	29	2018	2018	542	2615193	20.72504783	18.98022245	22.46987321	0.89021703	19.70902282	18.02962598	21.38841966	0.856835122	0.65%	State
Missouri	29	2019	2019	611	2625713	23.26986994	21.42472952	25.11501035	0.941398172	21.56424398	19.83607472	23.29241324	0.88171901	0.74%	State
Missouri	29	2020	2020	814	2635382	30.88736282	28.76546387	33.00926177	1.082601507	28.30278133	26.33513935	30.27042332	1.003898972	0.98%	State
Missouri	29	2021	2021	653	2628454	24.84350116	22.93798656	26.74901576	0.972201327	23.92742391	22.06709894	25.78774888	0.949145393	0.79%	State
Missouri	29	2022	2022	410	2632606	15.57392181	14.06640511	17.08143851	0.769141175	14.21854853	12.82956326	15.6075338	0.708665953	0.49%	State
Missouri	29	2023	2023	402	2645758	15.1941334	13.70881699	16.67944981	0.757814496	13.84375951	12.47637013	15.21114889	0.697647642	0.49%	State
Montana	30	2018	2018	25	470567	5.312739737	3.438139521	7.8426664	1.062547947	5.132713904	3.288632452	7.637067671	1.039949499	0.03%	State
Montana	30	2019	2019	32	474245	6.747567186	4.615335955	9.525540596	1.192812628	6.305033281	4.283954863	8.949490339	1.12706017	0.04%	State
Montana	30	2020	2020	43	478604	8.984463147	6.502055979	12.10198201	1.370117785	8.063124851	5.811174711	10.89900649	1.241093703	0.05%	State
Montana	30	2021	2021	43	485431	8.858107537	6.410612425	11.93178227	1.350848735	8.461384509	6.072058752	11.47879884	1.328189247	0.05%	State
Montana	30	2022	2022	24	492986	4.868292406	3.11921231	7.243629637	0.993736026	4.340194661	2.780849523	6.45786244	0.894053957	0.03%	State
Montana	30	2023	2023	28	499647	5.603956393	3.723772984	8.099286096	1.059048213	5.022987307	3.310198865	7.308195382	0.959917153	0.03%	State
Nebraska	31	2018	2018	46	766685	5.999856525	4.392674958	8.002968625	0.884630583	5.727592235	4.161668518	7.689006196	0.860424376	0.06%	State
Nebraska	31	2019	2019	45	770559	5.839916217	4.259693288	7.814275091	0.87056331	5.063488174	3.679130507	6.797479699	0.762667314	0.05%	State
Nebraska	31	2020	2020	40	772901	5.175307057	3.697291115	7.047319126	0.818287895	4.591669362	3.265136084	6.276949768	0.733759535	0.05%	State
Nebraska	31	2021	2021	46	780514	5.893552198	4.31484637	7.861173534	0.868956865	5.668728866	4.134827522	7.585212721	0.846425155	0.06%	State
Nebraska	31	2022	2022	56	785247	7.131514033	5.387074386	9.260841493	0.952988649	6.368380483	4.797555753	8.289338771	0.860759568	0.07%	State
Nebraska	31	2023	2023	72	790320	9.110233829	7.128211357	11.47279077	1.073651353	8.328732445	6.504823327	10.50552996	0.989871836	0.09%	State
Nevada	32	2018	2018	29	1248081	2.32356714	1.556139385	3.33703742	0.431475586	2.422524142	1.609743067	3.501225692	0.458520939	0.04%	State
Nevada	32	2019	2019	25	1273676	1.96282257	1.270240626	2.897518678	0.392564514	1.994574533	1.277963794	2.967767338	0.407285261	0.03%	State
Nevada	32	2020	2020	41	1304767	3.142323495	2.254994187	4.262907477	0.490748481	3.152930155	2.252484832	4.293408051	0.500264111	0.05%	State
Nevada	32	2021	2021	36	1308006	2.752280953	1.927670057	3.810312797	0.458713492	2.90769014	2.013662652	4.063206201	0.499157476	0.04%	State
Nevada	32	2022	2022	41	1326086	3.091805509	2.218741469	4.194374271	0.482858897	2.990531717	2.126567104	4.088146573	0.476846691	0.05%	State
Nevada	32	2023	2023	45	1349584	3.33436081	2.432116119	4.461641513	0.497057162	3.500974052	2.533654922	4.715777039	0.534085247	0.05%	State
New Hampshire	33	2018	2018	43	648402	6.631688366	4.799352871	8.932817912	1.011322995	6.915315979	4.983937379	9.347501762	1.066671333	0.05%	State
New Hampshire	33	2019	2019	34	651451	5.219118552	3.614396171	7.293196265	0.895071447	5.122909125	3.526354496	7.194459887	0.891637146	0.04%	State
New Hampshire	33	2020	2020	26	655958	3.963668406	2.589187113	5.807685858	0.777339329	3.781689529	2.447320379	5.582530083	0.750680864	0.03%	State
New Hampshire	33	2021	2021	28	663302	4.221304926	2.80501491	6.100967583	0.797751646	4.220507241	2.781356477	6.14062701	0.81154713	0.03%	State
New Hampshire	33	2022	2022	65	670254	9.697816052	7.484580473	12.36064238	1.20286604	9.005745474	6.935504704	11.50015686	1.127401016	0.08%	State
New Hampshire	33	2023	2023	47	674991	6.963055804	5.116174882	9.259401977	1.015666076	6.878792688	5.036170491	9.175346415	1.018360247	0.06%	State
New Jersey	34	2018	2018	914	3893732	23.47362376	21.95180437	24.99544315	0.776438464	22.67027715	21.18234083	24.15821348	0.759151188	1.10%	State
New Jersey	34	2019	2019	948	3900007	24.30764868	22.76027625	25.85502111	0.789475727	22.99587822	21.51589667	24.47585977	0.755092626	1.14%	State
New Jersey	34	2020	2020	1169	3907079	29.92005025	28.2048646	31.6352359	0.875094719	28.25374245	26.61619288	29.89129203	0.835484477	1.41%	State
New Jersey	34	2021	2021	966	4065499	23.76092086	22.26251047	25.25933125	0.764495097	23.36260611	21.87492326	24.85028897	0.759021866	1.17%	State
New Jersey	34	2022	2022	995	4063883	24.4839726	22.96263213	26.00531306	0.776194113	23.00014885	21.56056958	24.43972812	0.734479219	1.20%	State
New Jersey	34	2023	2023	976	4084172	23.89713264	22.39787263	25.39639265	0.764928576	22.78336357	21.34498427	24.22174287	0.73386699	1.18%	State
New Mexico	35	2018	2018	68	881201	7.716741129	5.992358157	9.782821399	0.935792317	7.191116208	5.57304315	9.132429939	0.878254724	0.08%	State
New Mexico	35	2019	2019	53	886183	5.980706017	4.479967456	7.822883084	0.821513151	5.414588699	4.031540308	7.119209513	0.758546229	0.06%	State
New Mexico	35	2020	2020	54	892772	6.048576792	4.543872344	7.892062027	0.823107045	5.714651464	4.267987446	7.494022491	0.790526432	0.07%	State
New Mexico	35	2021	2021	81	896363	9.036517572	7.176260064	11.23157806	1.004057508	8.499423503	6.718454302	10.6077055	0.959665584	0.10%	State
New Mexico	35	2022	2022	101	898831	11.2368176	9.045331523	13.42830368	1.118105141	10.43534169	8.380397763	12.49028561	1.048440777	0.12%	State
New Mexico	35	2023	2023	125	912524	13.69826985	11.29685727	16.09968244	1.225210503	12.66412365	10.4113254	14.9169219	1.149386863	0.15%	State
New York	36	2018	2018	653	8363284	7.807937648	7.209063153	8.406812142	0.305548211	7.161406093	6.605772473	7.717039714	0.283486541	0.79%	State
New York	36	2019	2019	853	8365106	10.19712123	9.512801381	10.88144108	0.349142781	9.286321694	8.655838395	9.916804994	0.321675153	1.03%	State
New York	36	2020	2020	987	8357776	11.80936173	11.07260532	12.54611813	0.375896125	10.66089867	9.987173869	11.33462347	0.343737142	1.19%	State
New York	36	2021	2021	1123	8626077	13.01866422	12.2572296	13.78009884	0.388487051	12.24861114	11.52454924	12.97267304	0.369419336	1.36%	State
New York	36	2022	2022	1401	8583926	16.32120314	15.46655142	17.17585487	0.436046799	14.66878505	13.89345722	15.44411287	0.39557542	1.69%	State
New York	36	2023	2023	1509	8588065	17.57089635	16.684342	18.45745071	0.452323651	15.88250336	15.07523416	16.68977256	0.411872041	1.82%	State
North Carolina	37	2018	2018	369	4410088	8.367179975	7.513447112	9.220912837	0.435577991	8.387050491	7.522490677	9.251610304	0.441101946	0.45%	State
North Carolina	37	2019	2019	363	4477286	8.107590179	7.273535454	8.941644903	0.425538125	8.048857359	7.212432623	8.885282096	0.426747314	0.44%	State
North Carolina	37	2020	2020	453	4545544	9.965803873	9.048064622	10.88354312	0.468234312	9.811647408	8.897374315	10.7259205	0.466465864	0.55%	State
North Carolina	37	2021	2021	494	4514939	10.94145458	9.976587123	11.90632204	0.492279315	10.97745862	9.993162845	11.9617544	0.502191722	0.60%	State
North Carolina	37	2022	2022	464	4576645	10.1384311	9.215927998	11.0609342	0.470664848	9.924049828	9.011051316	10.83704834	0.465815567	0.56%	State
North Carolina	37	2023	2023	542	4634830	11.69406429	10.70955027	12.67857831	0.502303072	11.39948659	10.42618817	12.372785	0.496580824	0.65%	State
North Dakota	38	2018	2018	21	291465	7.20498173	4.460027791	11.01360712	1.572255912	6.594653459	4.028212172	10.18491469	1.489992184	0.03%	State
North Dakota	38	2019	2019	23	291922	7.878816944	4.994460849	11.82208604	1.642846899	6.4350409	4.032775782	9.742716273	1.382546435	0.03%	State
North Dakota	38	2020	2020	29	292351	9.919582967	6.643343105	14.24620747	1.842020314	8.895856562	5.862458433	12.94302651	1.705709895	0.04%	State
North Dakota	38	2021	2021	28	295293	9.482107602	6.30076568	13.70430047	1.791949901	8.39879157	5.534887633	12.2198218	1.625660712	0.03%	State
North Dakota	38	2022	2022	27	297098	9.087910387	5.989023824	13.22245522	1.748969169	7.138444408	4.663046041	10.4594629	1.386911005	0.03%	State
North Dakota	38	2023	2023	26	299505	8.680990301	5.670683294	12.71964742	1.702482267	7.36384663	4.765513346	10.8705104	1.458522709	0.03%	State
Ohio	39	2018	2018	852	5091447	16.73394617	15.61028689	17.85760544	0.573295549	15.76535856	14.69500471	16.83571241	0.546098901	1.03%	State
Ohio	39	2019	2019	842	5098584	16.51438909	15.39890717	17.62987102	0.569123432	15.36728213	14.31734163	16.41722264	0.535683931	1.02%	State
Ohio	39	2020	2020	967	5104575	18.94379062	17.74977579	20.13780545	0.609191238	17.609895	16.48433473	18.73545527	0.574265443	1.17%	State
Ohio	39	2021	2021	980	5112816	19.16751943	17.96744289	20.36759597	0.612283949	18.48291031	17.30722902	19.6585916	0.599837394	1.18%	State
Ohio	39	2022	2022	1004	5111292	19.64278308	18.42773843	20.85782772	0.619920737	18.04695439	16.9172768	19.17663199	0.57636612	1.21%	State
Ohio	39	2023	2023	1174	5125964	22.90300907	21.59287854	24.21313961	0.668433945	21.34810394	20.11526894	22.58093894	0.628997448	1.42%	State
Oklahoma	40	2018	2018	94	1573307	5.974676271	4.828135895	7.311510087	0.616240805	5.52996322	4.463399214	6.774592043	0.574390945	0.11%	State
Oklahoma	40	2019	2019	91	1582362	5.750896445	4.630276764	7.060835637	0.602857754	5.440915591	4.369490493	6.695536317	0.575985365	0.11%	State
Oklahoma	40	2020	2020	69	1594305	4.327904636	3.367369481	5.477222991	0.521018492	4.174241315	3.24146535	5.291852684	0.507880001	0.08%	State
Oklahoma	40	2021	2021	61	1585654	3.846993102	2.942641963	4.941616519	0.492556994	3.66393531	2.795985674	4.716217531	0.473769277	0.07%	State
Oklahoma	40	2022	2022	51	1593520	3.200461871	2.382967895	4.208031277	0.448154302	3.024464096	2.244817741	3.987392975	0.426544677	0.06%	State
Oklahoma	40	2023	2023	44	1606804	2.738355145	1.989688848	3.676104864	0.412822571	2.565358288	1.856549793	3.45551196	0.390023371	0.05%	State
Oregon	41	2018	2018	39	1795850	2.171673581	1.544277083	2.968742935	0.347746081	2.031781613	1.437810576	2.788782806	0.329021007	0.05%	State
Oregon	41	2019	2019	31	1815157	1.70784125	1.160392737	2.424144027	0.306737343	1.595404411	1.083997527	2.264548929	0.288130124	0.04%	State
Oregon	41	2020	2020	82	1833778	4.471642696	3.556431585	5.550471213	0.493810327	4.229003348	3.353345915	5.263375277	0.471891789	0.10%	State
Oregon	41	2021	2021	83	1836118	4.520406641	3.600458685	5.603722092	0.49617909	4.484698992	3.561478857	5.574077224	0.498559461	0.10%	State
Oregon	41	2022	2022	57	1848249	3.084000045	2.335790794	3.995692139	0.408485785	2.710415039	2.041864066	3.527984632	0.36405298	0.07%	State
Oregon	41	2023	2023	57	1857934	3.067923834	2.323614832	3.974863477	0.406356439	2.85390876	2.155814138	3.706028838	0.38260013	0.07%	State
Pennsylvania	42	2018	2018	715	5798216	12.33137917	11.427491	13.23526734	0.461167434	10.95717767	10.14341765	11.77093768	0.415183679	0.86%	State
Pennsylvania	42	2019	2019	694	5802342	11.9606876	11.07080547	12.85056972	0.454021492	10.70588897	9.896729113	11.51504884	0.412836664	0.84%	State
Pennsylvania	42	2020	2020	774	5799147	13.34679049	12.40649915	14.28708182	0.479740477	11.86453878	11.01495697	12.71412059	0.433460108	0.93%	State
Pennsylvania	42	2021	2021	690	5847232	11.80045533	10.91995344	12.68095721	0.449235657	10.9407341	10.11211329	11.76935491	0.422765718	0.83%	State
Pennsylvania	42	2022	2022	781	5845440	13.36084196	12.42378847	14.29789544	0.478088514	11.64911951	10.82309422	12.47514481	0.421441479	0.94%	State
Pennsylvania	42	2023	2023	872	5856164	14.89029337	13.90196541	15.87862134	0.504248961	13.10513994	12.22809555	13.98218434	0.447471629	1.05%	State
Rhode Island	44	2018	2018	18	470782	Unreliable	2.265991478	6.042656686	0.901190081	NA	1.881083767	5.1701226	0.773308597	0.02%	State
Rhode Island	44	2019	2019	10	471767	Unreliable	1.016476354	3.898195508	0.670304973	NA	0.888048592	3.405673942	0.591978597	0.01%	State
Rhode Island	44	2020	2020	13	472377	Unreliable	1.465350769	4.706069517	0.76327833	NA	1.296184015	4.381905201	0.712877661	0.02%	State
Rhode Island	44	2021	2021	10	487502	Unreliable	0.983667759	3.772374267	0.648669679	NA	1.010168514	3.874004889	0.674718288	0.01%	State
Rhode Island	44	2022	2022	NA	488490	Suppressed	Suppressed	Suppressed	Suppressed	NA	NA	NA	NA	Suppressed	State
Rhode Island	44	2023	2023	13	490735	Unreliable	1.41053318	4.530019257	0.734724704	NA	1.258538417	4.041878168	0.65770484	0.02%	State
South Carolina	45	2018	2018	217	2224672	9.754246918	8.456410521	11.05208332	0.662161427	9.286145692	8.029117672	10.54317371	0.641340827	0.26%	State
South Carolina	45	2019	2019	304	2266774	13.41112965	11.90353482	14.91872448	0.769181038	12.87389496	11.40464509	14.34314483	0.749617282	0.37%	State
South Carolina	45	2020	2020	374	2311380	16.18080973	14.54089782	17.82072165	0.836689753	15.63267324	14.02323514	17.24211134	0.821141887	0.45%	State
South Carolina	45	2021	2021	305	2295538	13.28664566	11.79549507	14.77779625	0.760791117	13.28445246	11.76105572	14.8078492	0.777243236	0.37%	State
South Carolina	45	2022	2022	299	2337969	12.78887787	11.33926206	14.23849368	0.739599903	12.35690376	10.93416042	13.7796471	0.725889461	0.36%	State
South Carolina	45	2023	2023	356	2381562	14.94817267	13.3953596	16.50098574	0.792251567	14.37423877	12.85196516	15.89651237	0.776670205	0.43%	State
South Dakota	46	2018	2018	NA	361196	Suppressed	Suppressed	Suppressed	Suppressed	NA	NA	NA	NA	Suppressed	State
South Dakota	46	2019	2019	12	364234	Unreliable	1.702345196	5.754981688	0.951064869	NA	1.475018798	4.98647759	0.836272132	0.01%	State
South Dakota	46	2020	2020	NA	367778	Suppressed	Suppressed	Suppressed	Suppressed	NA	NA	NA	NA	Suppressed	State
South Dakota	46	2021	2021	NA	366907	Suppressed	Suppressed	Suppressed	Suppressed	NA	NA	NA	NA	Suppressed	State
South Dakota	46	2022	2022	NA	374961	Suppressed	Suppressed	Suppressed	Suppressed	NA	NA	NA	NA	Suppressed	State
South Dakota	46	2023	2023	NA	379921	Suppressed	Suppressed	Suppressed	Suppressed	NA	NA	NA	NA	Suppressed	State
Tennessee	47	2018	2018	231	2878666	8.02455026	6.989716037	9.059384484	0.527976645	7.819652052	6.799251355	8.840052748	0.5206126	0.28%	State
Tennessee	47	2019	2019	278	2909369	9.555336569	8.432078202	10.67859494	0.573091004	9.609592653	8.467252525	10.75193278	0.582826596	0.34%	State
Tennessee	47	2020	2020	298	2944922	10.11911351	8.970191878	11.26803515	0.586184507	9.84004399	8.709643452	10.97044453	0.576734968	0.36%	State
Tennessee	47	2021	2021	307	2971249	10.33235518	9.176545812	11.48816455	0.589698658	10.43674823	9.250282044	11.62321442	0.605339892	0.37%	State
Tennessee	47	2022	2022	307	3000061	10.23312526	9.088416058	11.37783446	0.584035307	10.05819269	8.917307521	11.19907787	0.582084272	0.37%	State
Tennessee	47	2023	2023	284	3021817	9.398318958	8.305251208	10.49138671	0.557687628	9.134262562	8.053087526	10.2154376	0.551619917	0.34%	State
Texas	48	2018	2018	999	10389567	9.615415156	9.019147342	10.21168297	0.304218273	10.39969936	9.745705842	11.05369288	0.333670164	1.21%	State
Texas	48	2019	2019	694	10563569	6.569749296	6.080956121	7.058542471	0.249384273	7.066077256	6.53331609	7.598838422	0.271816921	0.84%	State
Texas	48	2020	2020	773	10749242	7.191204738	6.68425141	7.698158066	0.258649657	7.634565517	7.089632397	8.179498637	0.278027102	0.93%	State
Texas	48	2021	2021	891	10823649	8.231974263	7.691442495	8.772506031	0.275781514	9.03262352	8.428003508	9.637243532	0.308479598	1.08%	State
Texas	48	2022	2022	1140	11005887	10.3580929	9.756803639	10.95938216	0.306780235	11.01458327	10.3668761	11.66229044	0.330462842	1.38%	State
Texas	48	2023	2023	1338	11266809	11.87558962	11.23925845	12.51192079	0.324658759	12.74724845	12.05452017	13.43997672	0.353432795	1.62%	State
Utah	49	2018	2018	42	972811	4.317385391	3.111582825	5.835853007	0.666187029	4.586165992	3.291124439	6.221638646	0.714637436	0.05%	State
Utah	49	2019	2019	58	997436	5.814909428	4.415493325	7.517107865	0.763535014	6.451460241	4.886271472	8.358640917	0.851852492	0.07%	State
Utah	49	2020	2020	71	1023070	6.939896586	5.420128632	8.753707957	0.823614198	7.241405386	5.634247875	9.164433001	0.869017108	0.09%	State
Utah	49	2021	2021	62	1057174	5.864692094	4.496400782	7.51824203	0.744816641	6.652683149	5.076729038	8.563333749	0.858320424	0.07%	State
Utah	49	2022	2022	83	1082726	7.665836047	6.105761753	9.502953656	0.841434821	8.422786526	6.688871692	10.4687656	0.935518259	0.10%	State
Utah	49	2023	2023	114	1111068	10.2603981	8.37688842	12.14390779	0.960974328	11.54015911	9.38953327	13.69078494	1.09725808	0.14%	State
Vermont	50	2018	2018	NA	298415	Suppressed	Suppressed	Suppressed	Suppressed	NA	NA	NA	NA	Suppressed	State
Vermont	50	2019	2019	NA	298469	Suppressed	Suppressed	Suppressed	Suppressed	NA	NA	NA	NA	Suppressed	State
Vermont	50	2020	2020	0	298089	Unreliable	0	0	0	NA	0	0	0	0.00%	State
Vermont	50	2021	2021	NA	307159	Suppressed	Suppressed	Suppressed	Suppressed	NA	NA	NA	NA	Suppressed	State
Vermont	50	2022	2022	NA	309926	Suppressed	Suppressed	Suppressed	Suppressed	NA	NA	NA	NA	Suppressed	State
Vermont	50	2023	2023	NA	311304	Suppressed	Suppressed	Suppressed	Suppressed	NA	NA	NA	NA	Suppressed	State
Virginia	51	2018	2018	414	3547657	11.66967382	10.54554879	12.79379885	0.573533178	12.0055676	10.83796383	13.17317136	0.595716206	0.50%	State
Virginia	51	2019	2019	403	3573597	11.27715296	10.17611316	12.37819277	0.561755002	11.53467511	10.39893758	12.67041264	0.579457923	0.49%	State
Virginia	51	2020	2020	510	3602189	14.15805778	12.92927628	15.38683928	0.626929336	14.03220367	12.80108701	15.26332032	0.628120744	0.62%	State
Virginia	51	2021	2021	496	3618804	13.7061858	12.49995102	14.91242058	0.61542591	13.91205544	12.67041697	15.15369391	0.633489016	0.60%	State
Virginia	51	2022	2022	491	3650989	13.44841083	12.25885099	14.63797067	0.606918284	13.01413619	11.85263447	14.17563791	0.592602917	0.59%	State
Virginia	51	2023	2023	463	3675691	12.59627101	11.44889023	13.7436518	0.585398359	12.31214771	11.17997697	13.44431845	0.577638133	0.56%	State
Washington	53	2018	2018	85	3058634	2.779018346	2.219768694	3.436311765	0.301426861	2.857043599	2.275606656	3.541734097	0.314253099	0.10%	State
Washington	53	2019	2019	106	3093108	3.426973775	2.774573824	4.079373726	0.332857118	3.480896758	2.811355858	4.150437658	0.3416025	0.13%	State
Washington	53	2020	2020	103	3123259	3.297837291	2.660943986	3.934730596	0.324945564	3.27242634	2.634377697	3.910474984	0.325535022	0.12%	State
Washington	53	2021	2021	100	3141107	3.183591008	2.55960717	3.807574845	0.318359101	3.268215116	2.617970579	3.918459652	0.331757417	0.12%	State
Washington	53	2022	2022	133	3170908	4.194382177	3.481532019	4.907232335	0.36369906	4.075840191	3.377199562	4.77448082	0.356449301	0.16%	State
Washington	53	2023	2023	118	3192728	3.69589893	3.029038184	4.362759676	0.340235075	3.534162377	2.89073406	4.177590695	0.328279754	0.14%	State
West Virginia	54	2018	2018	64	852701	7.505561738	5.780183206	9.584452229	0.938195217	6.757679577	5.181045355	8.663007334	0.857460673	0.08%	State
West Virginia	54	2019	2019	64	850988	7.520670092	5.791818451	9.603745294	0.940083761	6.853109629	5.254210621	8.785343888	0.867021775	0.08%	State
West Virginia	54	2020	2020	87	849077	10.24642053	8.206972984	12.63895972	1.098531588	9.08452518	7.246180664	11.24727809	0.991123018	0.11%	State
West Virginia	54	2021	2021	83	843638	9.838342986	7.836141805	12.19610188	1.079898437	9.072526161	7.193968894	11.29157533	1.01451538	0.10%	State
West Virginia	54	2022	2022	66	839743	7.859547504	6.07857404	9.999309312	0.967443421	7.418702667	5.70075369	9.491710753	0.937897437	0.08%	State
West Virginia	54	2023	2023	103	838274	12.28715193	9.914201387	14.66010248	1.210689054	11.11298639	8.94223777	13.283735	1.107524804	0.12%	State
Wisconsin	55	2018	2018	55	2543607	2.162283718	1.628934816	2.814514978	0.291562277	2.113856262	1.58342631	2.764966267	0.290156053	0.07%	State
Wisconsin	55	2019	2019	63	2555470	2.465299925	1.894410422	3.154178683	0.310598596	2.361321215	1.806221824	3.033211554	0.302671804	0.08%	State
Wisconsin	55	2020	2020	78	2566648	3.038983141	2.402194613	3.792802909	0.344097082	2.840003313	2.233833006	3.559972553	0.327646786	0.09%	State
Wisconsin	55	2021	2021	86	2587976	3.323060183	2.658016148	4.103946095	0.358334795	3.292375232	2.622343948	4.081392956	0.36107394	0.10%	State
Wisconsin	55	2022	2022	103	2604387	3.954865387	3.191083834	4.718646939	0.389684466	3.668777392	2.94933807	4.388216714	0.367060879	0.12%	State
Wisconsin	55	2023	2023	124	2620267	4.732342162	3.899387494	5.565296831	0.424976872	4.39412458	3.607669068	5.180580092	0.401252812	0.15%	State
Wyoming	56	2018	2018	NA	240104	Suppressed	Suppressed	Suppressed	Suppressed	NA	NA	NA	NA	Suppressed	State
Wyoming	56	2019	2019	NA	241786	Suppressed	Suppressed	Suppressed	Suppressed	NA	NA	NA	NA	Suppressed	State
Wyoming	56	2020	2020	17	245027	Unreliable	4.041668877	11.10844927	1.682714813	NA	3.881168128	11.02675724	1.678460932	0.02%	State
Wyoming	56	2021	2021	23	243700	9.437833402	5.982736972	14.16137464	1.967924302	9.12643585	5.719446083	13.81751514	1.938068141	0.03%	State
Wyoming	56	2022	2022	35	246270	14.21204369	9.899256913	19.76554189	2.402273839	13.6819476	9.475159172	19.11915358	2.347599528	0.04%	State
Wyoming	56	2023	2023	26	249893	10.40445311	6.796500902	15.24491682	2.040481131	10.15563247	6.572217555	14.99174466	2.023898276	0.03%	State
